# Supplementary material for: Identification of TAZ as the essential molecular switch in orchestrating SCLC phenotypic transition and metastasis
Source: Natl Sci Rev. 2022 Jan 4;9(7):nwab232. doi: 10.1093/nsr/nwab232 (PMC9365451; doi:10.1093/nsr/nwab232)
Supplement: nwab232_Supplemental_Files [file nwab232_supplemental_files.zip]

Archive with 2 entries (2 files):
- Jin_Y_et_al_Suppl_Table_Revision.xlsx
- Jin_Y_et_al_Suppl_information.docx
