# Supplementary material for: Identification of TAZ as the essential molecular switch in orchestrating SCLC phenotypic transition and metastasis
Source: Natl Sci Rev. 2022 Jan 4;9(7):nwab232. doi: 10.1093/nsr/nwab232 (PMC9365451; doi:10.1093/nsr/nwab232)
Supplement: nwab232_Supplemental_Files [file nwab232_supplemental_files.zip › Jin_Y_et_al_Suppl_Table_Revision.xlsx]

## Sheet: Table S1
Table_S1_IHC_staining of_NCAM_CD44_TAZ_in mouse model
	ID	No. of detected tumor	No. of NCAMhiCD44lo/- tumor	Percentage of NCAMhiCD44lo/- tumor	No. of NCAMhiCD44hi tumor	Percentage of NCAMhiCD44hi tumor	No. of NCAMloCD44hi tumor	Percentage of NCAMloCD44hi tumor	No. of NCAMloCD44lo/- tumor	Percentage of NCAMloCD44lo/- tumor
Early stage without obvious metastasis	1	35	5	14.2857	0	0	21	60	9	25.7143
	2	18	7	38.8889	1	5.55556	3	16.6667	7	38.8889
	3	13	0	0	0	0	0	0	13	100
	4	21	4	19.0476	0	0	2	9.52381	15	71.4286
Total		87	16	18.3908	1	1.14943	26	29.8851	44	50.5747
Late stage with distant metastasis	1	28	8	28.5714	0	0	5	17.8571	15	53.5714
	2	27	26	96.2963	0	0	0	0	1	3.7037
	3	17	15	88.2353	0	0	0	0	2	11.7647
	4	26	23	88.4615	0	0	0	0	3	11.5385
Total		98	72	73.4694	0	0	5	5.10204	21	21.4286

## Sheet: Table S1 detailed info
Table_S1_IHC_staining of_NCAM_CD44_TAZ_in mouse model_detailed information
	Mouse ID	Makers	Primary tumor (positive %)
			1	2	3	4	5	6	7	8	9	10	11	12	13	14	15	16	17	18	19	20	21	22	23	24	25	26	27	28	29	30	31	32	33	34	35
Early stage without obvious metastasis	1	NCAM	50	0	10	5	80	50	0	30	0	0	10	80	30	0	10	30	20	10	10	0	10	10	50	20	0	10	30	0	50	0	0	30	10	10	0
		CD44	20	80	50	50	0	1	80	30	70	80	30	0	1	100	90	80	80	60	80	70	50	30	50	60	50	0	80	60	0	20	0	40	100	0	50
	2	NCAM	10	10	0	90	60	10	10	0	0	100	100	90	90	100	80	40	40	0
		CD44	0	70	20	60	10	60	0	0	0	0	10	10	50	60	20	10	0	0
	3	NCAM	0	0	0	0	0	0	0	0	0	0	0	0	0
		CD44	10	10	0	0	0	0	10	10	0	0	0	0	0
	4	NCAM	0	100	30	10	0	50	50	0	0	0	10	0	0	0	0	0	0	0	0	100	0
		CD44	20	0	10	10	0	0	0	0	50	0	90	0	0	0	0	0	0	10	0	0	0
Late stage with distant metastasis	1	NCAM	10	0	0	0	0	10	0	70	80	5	90	100	80	30	10	50	0	0	50	0	0	100	5	0	0	10	0	10
		CD44	0	0	10	5	100	0	0	0	0	70	100	0	0	0	30	5	50	50	0	0	0	0	0	0	100	0	10	0
	2	NCAM	100	100	70	60	100	90	50	90	50	100	100	100	100	90	90	90	90	100	90	100	10	60	80	50	80	100	50
		CD44	100	0	0	0	0	0	0	0	0	0	0	20	0	5	5	0	5	0	0	5	0	0	5	10	0	10	0
	3	NCAM	80	20	100	50	100	80	100	50	70	70	90	70	90	70	90	50	30
		CD44	0	0	0	0	0	0	10	0	0	0	0	0	0	0	0	0	0
	4	NCAM	80	50	80	50	80	90	90	90	100	50	50	50	40	100	100	100	100	0	50	30	50	100	50	90	90	80
		CD44	0	0	0	0	0	0	0	0	0	0	0	0	0	0	0	0	0	0	0	0	0	0	0	0	0	0

## Sheet: Table S2
Table S2. Percentage of the phenotypic transition ratio in s.c. tumors.
	Fig. 2c	Fig. 2e (C1)	Fig. 2e (C2)
Mean	13±2%	14±2%	20±3%
1	0.0666667	0.153846	0.222222
2	0.25	0.0909091	0.173913
3	0.0769231	0	0.103448
4	0.125	0.181818	0.173913
5	0.0666667	0.0666667	0.368421
6	0.1875	0.2	0.304348
7	0.181818	0.214286	0.176471
8	0.0666667	0.166667	0.157895
9	0.181818	0.181818	0.138889
10	0.0909091	0.125	0.15625

## Sheet: Table S3
Table_S3_Gene_expression_in_Paired_SMC_vs_Non-SMC_RNAseq
tracking_id	locus	SMC_rep1	SMC_rep2	SMC_rep3	Non-SMC_rep1	Non-SMC_rep2	Non-SMC_rep3
0610005C13Rik	chr7:52823164-52830546	0	0	0	0	0	0
0610007P14Rik	chr12:87156404-87165495	32.1799	34.3965	36.2907	23.4185	19.9777	20.8122
0610009B22Rik	chr11:51498886-51502136	32.7346	30.7588	33.9943	18.0048	18.2132	21.1018
0610009L18Rik	chr11:120209991-120212504	2.34887	2.74183	3.32191	2.48266	2.13996	1.74219
0610009O20Rik	chr18:38409902-38422283	22.0354	22.262	22.6338	11.7679	12.6569	12.2097
0610010B08Rik	chr2:174952492-175261278	0.197547	0.291384	0.209558	0.178886	0.187413	0.211839
0610010B08Rik	chr2:175017505-175163713	0.347782	0.462373	0.4171	0.239163	0.256554	0.367442
0610010B08Rik	chr2:176266768-176598837	0.00017475	0.158366	0.0696805	9.63179e-05	6.90811e-05	0.000164547
0610010F05Rik	chr11:23473775-23533631	12.8661	16.471	13.4876	6.63643	6.19283	6.4267
0610010K14Rik	chr11:70048705-70051416	61.1874	56.5874	68.7689	81.3241	88.9486	79.774
0610011F06Rik	chr17:26012444-26014108	28.7194	25.9257	41.2289	15.8665	12.9874	11.2888
0610012G03Rik	chr16:31947136-31948607	19.6992	20.116	21.2428	31.668	32.6819	31.7639
0610030E20Rik	chr6:72297310-72303154	5.53024	5.78878	4.78677	5.81003	5.55235	5.42721
0610031J06Rik	chr3:88128944-88132553	15.7958	15.8759	18.9023	65.9234	63.5889	64.8815
0610031O16Rik	chr3:137873680-137902627	0	0	0	0	0	0
0610037L13Rik	chr4:107562503-107570407	6.0851	6.33383	8.43156	6.03468	6.57445	6.70563
0610038B21Rik	chr8:80040954-80042477	0	0	0	1.65305	2.26058	1.33412
0610039K10Rik	chr2:163470585-163471536	0.0525719	0.113876	0.17781	0.285275	0.251369	0.0513917
0610040B10Rik	chr5:144090986-144094383	1.95889	2.31384	3.47849	1.94036	0.315527	2.00143
0610040F04Rik	chr6:108527029-108610928	0.136808	0	0.0383211	0	0	0.0714317
0610040J01Rik	chr5:64203733-64290858	15.1982	13.8326	14.9393	0.0445731	0	0
0610043K17Rik	chr4:101026387-101071790	0	0.262143	0	0	0	0
1010001N08Rik	chr18:11042034-11052565	0	0	0	0.0913111	0.282986	0
1100001G20Rik	chr11:83560441-83566148	0	0	0	0	0	0
1110001J03Rik	chr6:38484860-38489449	83.4897	72.2047	101.53	45.3574	48.7839	47.263
1110002L01Rik	chr12:3403882-3426747	2.06311	2.15181	2.58324	0.993328	1.04513	0.83754
1110004E09Rik	chr16:90926055-90935094	46.6974	46.0854	52.3581	23.4113	21.615	22.0741
1110004F10Rik	chr7:123236893-123248724	104.786	100.536	111.689	48.436	47.0106	43.8984
1110006O24Rik	chr5:116081057-116081825	1.51192	2.89232	2.44074	2.81408	2.96699	3.04236
1110007C09Rik	chr13:49298319-49311395	40.8899	36.2036	49.2862	50.4946	51.6765	53.8905
1110008F13Rik	chr2:156688857-156699298	74.1229	68.3539	73.0558	112.59	113.977	107.107
1110008L16Rik	chr12:56403623-56483478	6.14206	5.6197	5.73776	2.83022	3.30739	3.21287
1110008P14Rik	chr2:32234620-32237435	54.7925	54.9487	70.3357	89.4542	83.062	84.4717
1110012L19Rik	chrX:67639087-67642591	32.3989	34.1589	37.2085	21.8319	20.5695	19.347
1110015O18Rik	chr3:4798707-4814911	0	0	0	0	0	0
1110017D15Rik	chr4:41452041-41464366	0.0412695	0.263524	0.217549	0.223447	0.388242	0.360569
1110019D14Rik	chr6:13821568-13846421	0.330228	0.14754	0.0925905	0.443762	0.814891	0.428505
1110020A21Rik	chr17:85316521-85357050	2.19862	1.36631	2.76795	0.703721	0.480792	0.369119
1110025L11Rik	chr16:89063654-89064247	0	0	0	0	0	0
1110028F11Rik	chr11:87513025-87518829	0.0402416	0.0286066	0.0225001	0.0143443	0	0.0130218
1110028F18Rik	chr8:109111042-109118720	0.0956383	0.0342429	0	0	0	0
1110032A03Rik	chr9:50570932-50576257	5.52989	5.41321	6.26495	3.00579	2.21212	2.48806
1110032F04Rik	chr3:68673507-68676085	1.47457	1.31572	2.06943	0	0	0
1110034G24Rik	chr2:132516018-132576791	2.56456	2.4786	2.521	0.575782	0.592258	0.466309
1110036E04Rik	chr9:63897635-63901907	0	0	0	0	0	0
1110037F02Rik	chr4:11413104-11478290	11.4236	10.663	10.89	14.5137	14.1686	13.6682
1110038B12Rik	chr17:35087180-35089416	71.991	62.7808	68.9609	164.594	161.387	175.68
1110038F14Rik	chr15:76778973-76781161	20.4374	18.973	21.0288	21.1595	20.3234	21.6075
1110046J04Rik	chr13:34027900-34052050	1.11003	0.242529	1.25709	8.29968	7.46127	7.55234
1110051M20Rik	chr2:91117984-91284799	19.4831	20.4165	21.9163	15.4081	15.1289	14.2097
1110054M08Rik	chr16:24392641-24393741	0.752315	0.477235	0.318737	3.18129	4.25834	4.00733
1110057K04Rik	chr12:8214912-8292565	11.2811	11.3705	11.3209	10.3747	10.0809	10.4129
1110058L19Rik	chr1:24002777-24012479	13.7564	17.0555	18.4723	28.0893	29.3262	27.7124
1110059E24Rik	chr19:21671802-21727281	17.3932	16.845	19.1732	21.7219	21.1231	23.4088
1110059G10Rik	chr9:122854206-122860118	3.45338	3.57755	3.30786	2.46548	2.04785	1.87979
1110065P20Rik	chr4:124526728-124527974	35.5209	30.0435	39.4454	37.2938	41.2937	36.8011
1190002F15Rik	chr6:134879109-134901736	112.11	97.8002	115.17	37.6242	44.2506	36.9903
1190002N15Rik	chr9:94418282-94438500	4.08024	4.24944	3.69447	12.8891	11.9174	12.7158
1190003K10Rik	chr13:64582553-64599100	0	0	0	0	0	0
1190005I06Rik	chr8:123132501-123158282	1.81042	1.89422	2.24056	4.06483	4.25512	4.28628
1190007I07Rik	chr10:82082595-82085973	12.9904	14.4061	17.6497	7.74888	8.65239	8.36252
1200014J11Rik	chr11:72861368-72897081	8.36822	8.47314	8.19552	5.62333	5.52358	5.51378
1300002E11Rik	chr16:21794419-21809112	9.93979	11.6141	10.8596	4.61057	6.8223	4.09524
1300002K09Rik	chr4:45861818-45899880	0.10672	0.0723098	0.0162611	0	0	0
1300017J02Rik	chr9:103152859-103190627	0.0164105	0	0	0.0175685	0	0
1500004A13Rik	chr3:88625931-88636409	3.17512	3.60742	3.29002	1.83621	1.85262	2.11214
1500009C09Rik	chr15:82082826-82091183	3.33789	4.42244	4.24356	0	0	0
1500009L16Rik	chr10:83185609-83225507	5.12831	5.72219	5.39535	0.323142	0.14309	0.218964
1500011B03Rik	chr5:115258204-115263985	23.9818	19.9528	29.6243	19.0986	16.488	20.4908
1500011K16Rik	chr2:127617113-127618224	4.80842	4.56773	4.95372	16.352	14.8563	12.7952
1500012F01Rik	chr2:166888433-166891362	71.2358	50.8224	71.4193	34.8092	35.3133	29.45
1500012K07Rik	chr7:82453581-82476305	0.11324	0	0.103817	0	0	0
1500015A07Rik	chr18:61886043-61887907	3.73498	4.26216	5.01273	1.29778	1.25531	0.993851
1500015L24Rik	chr19:20479777-20497275	3.027	4.03243	3.51151	0.0807779	0	0
1500015O10Rik	chr1:43787446-43799409	0	0	0	1.59719	1.06738	0.919592
1500017E21Rik	chr19:36693907-36763969	0.0991917	0.0972029	9.74079e-26	2.11213e-13	8.59291e-12	7.10675e-13
1600002D24Rik	chr16:96052729-96150684	0	0	0.0176441	0	0.0401165	0
1600002H07Rik	chr17:24352000-24357714	11.9455	10.6448	12.4552	7.652	7.35139	7.69385
1600002K03Rik	chr10:79635688-79637864	7.55847	7.31598	10.2311	7.09073	10.2634	7.87271
1600010M07Rik	chr7:117141890-117150160	0	0	0	0	0	0
1600012H06Rik	chr17:15080188-15082944	6.87929	7.08455	6.98968	14.2801	15.8827	16.0348
1600014C10Rik	chr7:38968235-38982584	2.79062	2.60002	2.97215	2.74534	2.67758	2.54406
1600014C23Rik	chr17:45869812-45870793	0.373585	0	0.162313	1.06593	1.2575	0.74786
1600014K23Rik	chrX:82495015-82515630	0	0	0	0	0	0
1600015I10Rik	chr6:48879894-48883686	0	0	0	0	0	0
1600016N20Rik	chr7:148395941-148399979	0.744619	0.397813	0.609549	0.0598368	0.0888746	0.126616
1600019K03Rik	chr16:35503255-35509505	0	0	0	0	0	0
1600020E01Rik	chr6:86477323-86514443	13.5427	8.41947	12.5508	5.00913	3.64121	3.76405
1600023N17Rik	chr5:46059939-46060947	0.2881	0.155729	0.162249	0.208086	0.459084	0.234503
1600025M17Rik	chrX:53570784-53573841	0	0	0	0	0	0
1600027J07Rik	chr8:105867777-105871434	0	0	0	0	0	0
1600029I14Rik	chr9:99370839-99375170	1.29093	1.33634	2.55171	0	0	0
1600029O15Rik	chr9:58050703-58056615	0	0	0	0	0	0
1700001C02Rik	chr5:30768449-30786460	0	0	0	0	0	0
1700001C19Rik	chr17:47549682-47574324	0.0993443	0.239945	0.0417586	0	0	0
1700001D01Rik	chr8:63760318-63767669	0.146735	0	0	0	0	0
1700001F09Rik	chr14:44020916-44026344	0.0592809	0	0.0501957	0	0	0.232078
1700001G11Rik	chr14:66914165-66915966	0.301663	0	0.0640743	0.330255	0.216577	0.296097
1700001G17Rik	chr1:33726668-33727557	1.99311	1.71838	2.03483	1.65793	1.28969	1.721
1700001J03Rik	chr5:146994025-146996880	0.147659	0.0806486	0.188117	0	0	0
1700001J11Rik	chr9:39858142-39860610	0.0447449	0.0159134	0	0	0	0
1700001K19Rik	chr12:111905898-111920829	0.261553	0.679791	0.309604	0.056766	0	0
1700001K23Rik	chr19:53323225-53329695	0	0	0	0	0	0
1700001L05Rik	chr15:83184276-83197727	10.9551	11.0258	10.4574	1.54314	1.5251	1.56012
1700001L19Rik	chr13:68736315-68753108	0.0866692	0	0	0	0	0
1700001O22Rik	chr2:30651082-30659184	4.98355	5.51072	4.99856	1.0029	0.787147	0.821156
1700001P01Rik	chr11:97632794-97637232	0.230611	0.256156	0.493938	0.128183	0.221139	0.68393
1700003C15Rik	chr5:11749832-11769308	0	0	0	0	0	0
1700003D09Rik	chr11:98212031-98219597	0	0	0	0	0	0
1700003E16Rik	chr6:83106397-83112969	0.0929131	0.0794212	0.156018	1.19461	0.887176	0.830576
1700003E24Rik	chrX:90428632-90429283	0.198099	0	0	0	0	0
1700003E24Rik	chrX:90401559-90402210	0	0	0	0	0	0
1700003F12Rik	chr2:154374639-154375784	2.06267	2.89423	2.10611	0.090573	0.395026	0.162175
1700003G13Rik	chr9:45126348-45130162	0	0.0978368	0	0	0	0
1700003G18Rik	chr7:123225275-123236663	0	0	0.100283	0	0	0
1700003H04Rik	chr3:124268808-124284009	0	0	0	0	0	0
1700003L19Rik	chr16:12811482-12848746	0	0	0	0	0	0
1700003M02Rik	chr4:34658580-34677455	0	0	0	0.0496424	0	0.112447
1700003M07Rik	chr4:129637617-129642382	0.11614	0.0827545	0.0868413	0	0	0
1700003P14Rik	chr13:119344974-119377436	0	0	0	0	0	0
1700006A11Rik	chr3:124104072-124128946	0	0	0	0	0	0
1700006E09Rik	chr11:101848369-101853578	0	0	0	0	0	0
1700006F04Rik	chr14:120148448-120150786	0	0	0	0	0	0
1700006H21Rik	chr13:108477476-108482248	0	0	0	0	0	0
1700007B14Rik	chr8:77972592-78508406	0	0	0	0	0	0
1700007F19Rik	chr3:57945628-57967729	0	0	0	0	0	0
1700007G11Rik	chr5:98758322-99231038	0	0	0	0	0	0
1700007J10Rik	chr11:59539418-59553656	0	0.044766	0.10507	0.0448683	0	0.0405045
1700007K09Rik	chr7:138469444-138473013	0.0969333	0	0	0.321004	0	0
1700007K13Rik	chr2:28317520-28321844	0	0	0	0	0.133215	0
1700007L15Rik	chr16:33379939-33380822	2.06951	1.74303	0.9476	1.04737	3.27696	0.860051
1700007P06Rik	chr1:188949016-188951731	0	0	0	0	0	0
1700008F21Rik	chr8:131591033-131707632	0	0	0	0	0	0
1700008I05Rik	chrX:132189236-132228329	0	0	0	0	0.0211566	0
1700008J07Rik	chr7:134653951-134656383	3.0194	3.27042	3.19523	0.600733	0.593908	0.795635
1700008K24Rik	chr17:49251588-49252858	0	0	0	0	0	0
1700008O03Rik	chr7:51615414-51630400	0.281607	0.0610908	0.238301	0	0	0.0550938
1700008P02Rik	chr3:6615412-6620443	0	0	0	0	0	0
1700009C05Rik	chr6:81850458-81860794	0	0	0	0	0	0
1700009J07Rik	chr10:77356164-77358856	0	0	0	0	0	0
1700009N14Rik	chr4:39397325-39398811	0	0	0	0	0	0.0337557
1700009P17Rik	chr1:173051791-173057098	0	0	0.117015	0.650116	0.485753	0.631439
1700010B08Rik	chr2:173544915-173547587	0	0	0	0	0	0
1700010D01Rik	chrX:92927928-92928600	0	0	0	0	0	0
1700010I02Rik	chr3:7925302-7954887	0	0	0	0	0	0
1700010I14Rik	chr17:9181197-9201184	0.951031	1.17177	0.955114	0.532055	0.493572	0.341634
1700010J16Rik	chr10:112163981-112222655	0	0	0	0	0	0
1700010K23Rik	chr16:66657362-66664871	0	0	0	0	0	0
1700011A15Rik	chr15:101278175-101284340	1.08559	0.619951	1.20895	0	0	0.0558992
1700011B04Rik	chr13:35273491-35279883	0	0	0.0906691	0	0	0
1700011E24Rik	chr17:87788910-87827081	0	0	0	0	0	0
1700011H14Rik	chr14:49846033-49865103	0.0386702	0	0	0	0	0
1700011I03Rik	chr18:57693479-57890719	0	0	0	0	0	0
1700011L22Rik	chr8:81734328-81772482	0	0	0	0	0	0
1700011M02Rik	chrX:100104243-100104990	0	0	0	0	0	0
1700012A03Rik	chr6:32000287-32008915	0	0	0	0	0	0
1700012B07Rik	chr11:109649604-109689360	0	0	0	0	0.0513007	0.209795
1700012B09Rik	chr9:14562637-14575474	0	0	0	0	0	0
1700012D01Rik	chr10:127104178-127105907	0.183192	0.201555	0.156172	0.403609	0.877434	0.631167
1700012D14Rik	chr7:118261186-118266189	0.113244	0.251369	0.290939	0.125792	0	0
1700012I11Rik	chr15:67058330-67208656	0	0	0	0	0	0
1700012L04Rik	chrX:8860889-8861414	0	0.051069	0.233725	0	0	0
1700012P22Rik	chr4:144008093-144028675	0	0	0	0	0	0
1700013D24Rik	chr6:124297611-124307104	0	0	0	0	0	0
1700013F07Rik	chr3:108340501-108347615	0	0	0.224296	0	0	0
1700013G24Rik	chr4:137009210-137011376	0	0	0	0	0	0
1700013H16Rik	chrX:51046077-51061008	0	0	0	0	0	0
1700015E13Rik	chr1:172238991-172242256	2.69867	3.39396	1.92772	0	0	0
1700015F17Rik	chr5:5437826-5479143	0	0	0	0	0.0840732	0.172701
1700015G11Rik	chr7:59267049-59271086	0	0	0	0	0	0
1700016C15Rik	chr1:179659944-179683436	0	0	0	0	0	0
1700016D06Rik	chr8:11654923-11678750	0.10381	0	0	0	0	0.0674371
1700016G22Rik	chr13:5854754-5857338	0	0	0	0	0	0
1700016H13Rik	chr5:104077605-104084751	0	0	0	0	0	0
1700016K19Rik	chr11:75813413-75817071	0.442678	0.719962	0.327709	0	0	0
1700016L04Rik	chr10:14425414-14478825	0	0.0612024	0	0	0	0
1700016L21Rik	chr1:80442506-80472235	0	0	0	0	0	0
1700016P04Rik	chr6:13363336-13365996	0	0	0	0	0	0
1700017B05Rik	chr9:57100128-57110406	8.11768	7.91545	9.01149	12.5116	13.028	12.9919
1700017D01Rik	chr19:11171305-11205368	0	0	0	0	0	0
1700017G19Rik	chr3:40403786-40421834	0	0	0	0	0	0
1700017J07Rik	chr2:168803768-168804406	0	0	0	0	0	0
1700017N19Rik	chr10:100055019-100081025	0	0	0	0	0	0
1700018A04Rik	chr13:31657360-31674382	0	0	0	0.0954595	0.166291	0
1700018B08Rik	chr8:124054683-124065854	0	0	0	0	0	0
1700018B24Rik	chr3:48409652-48413022	0	0	0	0	0	0
1700018C11Rik	chr4:63268124-63283463	0	0	0	0	0	0
1700018F24Rik	chr5:145803858-145806547	0	0	0	0	0	0
1700018G05Rik	chrX:100123710-100124446	0	0	0	0	0	0
1700018L02Rik	chr19:29121972-29123219	0.716394	0.6569	0.478623	0.998827	1.25646	1.33194
1700019A02Rik	chr1:53215420-53244461	0	0	0	0	0	0
1700019B03Rik	chr8:3470861-3487178	0.325169	0.495694	0.16823	0	0	0
1700019B21Rik	chrX:59763713-59780186	0	0	0	0	0	0
1700019D03Rik	chr1:52981970-53009684	40.2478	37.4414	38.412	0	0	0
1700019E08Rik	chr2:45552124-45553967	0	0	0	0	0	0
1700019G17Rik	chr6:85849043-85854932	3.0528	3.60721	3.72109	0.52889	0.744189	0.416403
1700019G24Rik	chr6:5913896-5927393	0	0	0	0	0	0
1700019L03Rik	chr2:32632932-32639925	0	0.0255285	0.0200398	0.0767887	0	0.0927536
1700019M22Rik	chr12:97284830-97285432	0	0	0	0	0	0
1700019N19Rik	chr19:58860292-58868904	0	0	0	0	0	0
1700019O17Rik	chr1:88322903-88324624	0.0691272	0.024664	0	0	0	0
1700020A23Rik	chr2:130230994-130231810	0.179555	0.204275	0	0	0	0
1700020D05Rik	chr19:5502768-5503787	1.41681	1.99056	1.55565	1.38106	0.857885	1.6143
1700020G17Rik	chr10:110238229-110333563	0	0	0	0	0	0
1700020I14Rik	chr2:119420031-119426480	17.9676	21.0175	16.4498	17.5208	16.4771	17.2648
1700020L24Rik	chr11:83251195-83254734	0.108764	0	0.0460005	2.24429	2.80849	1.75489
1700020M21Rik	chr9:120822891-120824368	0	0	0	0	0	0
1700020N01Rik	chr10:21312950-21342181	0	0	0	0	0	0
1700020N15Rik	chrX:67198455-67199155	0	0	0	0	0	0
1700020N18Rik	chr1:93301456-93302606	3.21492	1.63507	2.50182	0	0	0
1700021F05Rik	chr10:43244926-43260800	36.4974	33.6961	35.4892	21.2017	21.8118	19.2656
1700021F07Rik	chr2:173348092-173354003	0	0	0	0	0	0
1700021K19Rik	chr16:32821787-32868452	19.5929	17.7694	19.0852	12.52	12.5182	11.9835
1700021N21Rik	chr4:134004679-134006086	0	0	0.0963635	0	0	0
1700022A21Rik	chr5:24151270-24154678	0	0	0	0	0	0
1700022A22Rik	chr15:46156130-46205445	0	0	0	0	0	0
1700022E09Rik	chr16:59466697-59469064	0	0	0	0	0	0
1700022H16Rik	chr12:9572041-9577391	0	0	0	0	0	0
1700022I11Rik	chr4:42982817-42987197	0.00935694	0.0498071	0.0235229	0.0299724	0	0.0453846
1700023C21Rik	chr11:109707191-109709790	0	0	0	0	0	0
1700023E05Rik	chr5:77445047-77490547	0	0	0.0193925	0	0	0
1700023F02Rik	chr10:65583356-65586812	0	0	0	0	0	0
1700023F06Rik	chr11:103060257-103069862	0.372124	0.480675	0.627289	0	0	0
1700023L04Rik	chr6:29935328-29943531	0	0	0	0	0	0
1700024B18Rik	chr14:124386856-124414906	0	0	0	0	0	0
1700024F13Rik	chr13:3497295-3500639	0.693416	0.874546	0.253743	0.109438	0.0949239	0.0976441
1700024G13Rik	chr14:33189687-33201559	0	0	0	0	0	0
1700024P04Rik	chr13:99754044-99754520	0	0	0	0	0	0
1700024P16Rik	chr4:104586060-104689468	0.0813215	0.0866522	0.13307	3.75499	3.76798	3.24088
1700025B11Rik	chr15:77388669-77392322	0	0	0	0	0	0
1700025C18Rik	chr2:164904192-164916250	0	0	0	0	0	0
1700025F22Rik	chr19:11214172-11239810	0	0	0	0	0	0
1700025F24Rik	chr10:118850499-118863920	0	0	0.0983362	0	0	0
1700025G04Rik	chr1:153731653-153937450	3.30862	3.53427	3.35717	5.34036	5.14323	5.66288
1700025K24Rik	chr17:54491907-54509399	0	0	0	0	0	0
1700025M24Rik	chr5:73659818-73675423	0	0.157335	0	0	0.134654	0
1700025N23Rik	chr6:39013877-39017585	0.0572399	0	0	0	0	0
1700026D08Rik	chr7:90924126-90943349	0	0	0	0.108177	0.0639536	0.0326045
1700026D11Rik	chr2:132316463-132349793	0	0	0	0	0	0
1700026F02Rik	chr8:73530626-73550654	0	0	0	0	0	0
1700026L06Rik	chr2:28547599-28555171	0.590655	0.10861	0.420218	0.978574	0.565982	0.485126
1700027A15Rik	chr1:73062609-73072082	0	0	0	0	0	0
1700027F09Rik	chr5:64846051-64859181	0	0	0	0	0	0
1700027H10Rik	chr3:45220505-45243231	0	0	0.119517	0	0	0
1700027I24Rik	chr9:36476440-36500774	0	0	0	0	0	0
1700027J07Rik	chr10:43465963-43485642	0	0	0.0375632	0	0	0
1700028B04Rik	chr7:29281959-29282511	0	0	0	0	0	0
1700028D13Rik	chr5:112635782-112639022	0	0	0	0	0	0
1700028E10Rik	chr5:152171249-152216658	0.0183879	0.0196457	0.0870439	0	0.0351149	0.0679127
1700028I16Rik	chr10:82274867-82286987	0	0.0483166	0	0.193695	0.0427803	0
1700028J19Rik	chr7:51485299-51491492	0.452952	0.284475	0.222724	0.448089	0.270542	0.110404
1700028K03Rik	chr5:107963729-107980561	0.454399	0.674152	0.612412	0.245859	0.175694	0.323749
1700028M03Rik	chr3:83359288-83378040	0	0	0	0	0	0
1700028P14Rik	chr19:23633249-23727302	0	0	0	0	0	0
1700028P15Rik	chr2:171782378-171788299	0	0	0	0	0	0
1700029B22Rik	chr7:138289952-138294092	0	0	0	0	0	0
1700029F12Rik	chr13:97791818-97805209	0	0	0	0	0	0
1700029H14Rik	chr8:13550721-13562461	0	0.0341694	0	0	0	0
1700029I15Rik	chr2:92223074-92223760	0	0	0	0	0	0
1700029J03Rik	chr16:93397059-93459117	0	0	0	0	0	0
1700029J07Rik	chr8:47038959-47060606	1.44731	1.38109	1.69598	0.141332	0.189264	0.102645
1700029M20Rik	chr4:135182569-135186113	0	0	0	0	0	0
1700029N11Rik	chr13:44535095-44552936	0	0	0	0	0	0
1700029P11Rik	chr15:81810969-81811993	0	0.0506541	0	0	0	0
1700030A11Rik	chr17:29042209-29043716	0	0	0	0	0	0
1700030C10Rik	chr12:20810252-20821640	0	0	0	0	0.0219582	0
1700030F04Rik	chr6:117629224-117701787	0	0	0	0	0	0
1700030F18Rik	chr15:99748778-99762089	0	0	0	0	0	0
1700030J22Rik	chr8:119493498-119502843	0.180787	0.205515	0.161687	0.47663	0.310632	0.549775
1700030K09Rik	chr8:74967778-74984440	6.32711	5.89939	6.38036	3.93863	4.69011	4.99211
1700030L20Rik	chr3:136098233-136112313	0	0	0	0	0	0.0486149
1700030M09Rik	chr8:124068287-124071552	0	0	0	0	0	0.0502933
1700030N03Rik	chr19:3153798-3197703	0	0	0	0	0	0
1700030O20Rik	chr10:116160122-116166233	0	0	0	0	0	0
1700031A10Rik	chr17:37060736-37070377	0	0	0	0	0	0
1700031F05Rik	chrX:100054525-100061692	0	0	0	0	0	0
1700031M16Rik	chr15:98228875-98246566	0	0	0	0	0	0
1700031P21Rik	chr12:53700970-53703309	0	0	0	0	0	0
1700034E13Rik	chr18:52805873-52823385	0	0	0	0	0.23417	0.245396
1700034F02Rik	chr11:29447949-29478352	0	0	0.029422	0.0375406	0.0669439	0.136237
1700034G24Rik	chr5:113011955-113019016	0	0	0	0	0	0
1700034H15Rik	chr1:193717950-193731406	0.201906	0.354808	0.358572	0.0170279	0.0230074	0.0238303
1700034I23Rik	chr3:40704120-40706465	0.237519	0.278862	0.279027	0.254225	0.143619	0.153784
1700034J05Rik	chr6:146899822-146902943	0.037552	0	0	0.140831	0.0179283	0.0182445
1700034K08Rik	chr9:92874753-92900571	0	0	0	0	0	0
1700034O15Rik	chr6:41634429-41635716	0	0	0	0	0	0
1700034P13Rik	chr1:9737728-9761337	0.307606	0.0425711	0.28746	0.253214	0.282576	0.38033
1700036G14Rik	chr3:85121440-85135949	0	0	0	0	0	0
1700037C18Rik	chr16:3905797-3908689	1.86096	2.41782	1.78429	3.24632	2.91077	2.39363
1700037H04Rik	chr2:130972060-130985756	47.7264	48.846	55.2953	44.2739	45.7241	41.0934
1700039E15Rik	chr7:52538242-52544363	0	0	0	0	0	0
1700039E22Rik	chr19:44902982-44910428	0	0	0	0	0	0
1700040L02Rik	chr10:67893703-68004623	0.249044	0.0765435	0	0	0	0.069348
1700041C23Rik	chr9:57023081-57033915	0	0	0	0	0	0
1700041M19Rik	chr16:77004472-77011126	0	0	0	0	0	0
1700042B14Rik	chrX:151559523-151582392	0	0	0	0	0	0
1700042G07Rik	chr4:115845976-115846902	0.534343	0	0	0	0	0
1700042G15Rik	chr4:57372663-57377164	0	0	0	0	0	0
1700042O10Rik	chr11:11768125-11785324	0.319575	0.47028	0.809133	0.188534	0	0.0425318
1700044C05Rik	chr14:118765099-118797387	0	0	0	0	0	0
1700044K03Rik	chr18:49682942-49684094	0	0	0	0	0	0
1700045H11Rik	chr4:150202333-150229058	0	0	0	0	0	0
1700046C09Rik	chr11:14460338-14499228	0	0	0	0	0	0
1700047A11Rik	chr8:27193080-27206992	0	0	0	0	0	0
1700047E10Rik	chr14:44769271-44790902	0.868427	0.975708	1.87128	0	0	0
1700047G03Rik	chr15:11896816-11899838	0	0	0	0.0703021	0	0.126343
1700047I17Rik2	chr12:56225514-56243069	5.28597	5.06891	5.36385	7.66367	8.47853	8.34105
1700047I17Rik2	chr12:56300578-56318133	5.67536	5.75371	5.93219	9.82973	9.82039	9.30071
1700047L14Rik	chr5:109192860-109197936	0	0	0	0	0	0
1700047M11Rik	chr1:184230964-184233420	0.0940491	0	0	0	0	0
1700048M11Rik	chr16:92308960-92312711	0	0.53873	0	0.269888	0.2244	0.234881
1700048O20Rik	chr9:121846392-121856134	7.57084	7.51093	7.9142	0	0	0
1700049E15Rik	chr6:147638762-147650896	0	0.0599968	0	0	0	0
1700049E22Rik	chr6:100477393-100483420	0	0	0	0	0	0
1700049G17Rik	chr7:28692410-28714449	0.759931	0.728953	0.59059	0.676251	0.906016	0.778232
1700049L16Rik	chr10:71442632-71443438	0	0	0	0	0	0
1700051A21Rik	chr11:72080345-72082058	0	0	0	0.0337422	0	0.061045
1700052I22Rik	chr12:82024418-82025434	0	0	0	0	0	0
1700052K11Rik	chr11:105040334-105042747	2.94003	3.26804	3.39177	3.47393	3.91791	3.64316
1700052N19Rik	chr10:5891400-5913936	8.3209	6.60553	8.55428	6.01397	6.14094	5.9625
1700054A03Rik	chr19:53150741-53158882	0	0	0	0	0	0
1700054K19Rik	chr6:112160701-112162512	0	0	0	0	0	0
1700054M17Rik	chr2:118130649-118133902	0	0	0	0	0	0
1700054O13Rik	chrX:9424072-9424626	0	0	0.133464	0	0	0.153837
1700055C04Rik	chr9:63886271-63889272	0	0	0	0	0	0
1700055N04Rik	chr19:3958807-3970438	0.293747	0.358297	0.451756	0.451669	0.317075	0.269937
1700056E22Rik	chr1:185856910-185857877	0.614499	0.997756	1.3419	1.94412	2.74214	1.85172
1700057G04Rik	chr9:92204214-92252714	0	0	0	0	0.0430246	0.0439368
1700057H15Rik	chr4:124126868-124163202	0	0	0	0	0	0
1700060C16Rik	chr6:143541872-143599808	0	0	0	0	0	0
1700060C20Rik	chr2:158017743-158021470	0	0	0	0	0	0
1700061F12Rik	chr2:9111141-9119111	0	0	0	0	0	0
1700061G19Rik	chr17:57015055-57028261	0.0150071	0	0.0125904	0	0	0.0145725
1700061I17Rik	chr3:116763439-116780683	0	0	0.016457	0	0	0.0190452
1700063A18Rik	chr1:97887235-97918335	0	0	0	0	0	0
1700063D05Rik	chr9:41014237-41025710	0	0	0	0	0	0
1700063O14Rik	chr5:92195267-92196326	0	0	0	0	0	0
1700064J06Rik	chr10:118529960-118540163	0	0	0	0	0	0
1700064M15Rik	chr12:100864262-100866184	0.214223	0	0.0916106	0	0	0
1700065D16Rik	chr9:95755836-95758301	0.371451	0	0	0	0	0
1700065I16Rik	chr15:63648742-63651095	0	0	0	0	0	0
1700065J11Rik	chr6:35280845-35286829	0	0	0	0	0	0
1700065J18Rik	chr1:194667898-194668933	0	0	0	0	0	0
1700065L07Rik	chr6:73386958-73421015	0	0	0	0	0	0
1700065O20Rik	chr18:49962985-49977610	0	0	0	0	0	0
1700066B17Rik	chr1:39899272-39904175	0	0	0	0	0	0
1700066B19Rik	chr18:35886642-35890523	0.117325	0	0.0492126	0	0.0700051	0
1700066M21Rik	chr1:57434463-57442266	7.79927	7.46254	7.81502	9.56805	7.91019	8.89619
1700066N21Rik	chr5:88337612-88408376	0	0	0	0	0	0
1700066O22Rik	chr18:57664075-57693406	0	0	0	0	0	0
1700067G17Rik	chr1:90912687-90918785	0	0	0	0	0	0
1700067K01Rik	chr8:86525604-86528669	0.215219	0.325089	0.290589	0.139638	0.0822898	0.0840124
1700067P10Rik	chr17:48226581-48227870	0	0	0	0	0	0
1700069L16Rik	chr5:114142432-114174781	0	0	0	0.0982489	0	0
1700069P05Rik	chr6:118196712-118198472	0	0	0	0	0	0
1700071K01Rik	chr11:81386003-81387041	0	0	0	0	0	0
1700071M16Rik	chr17:43725288-43728458	0	0	0	0.0470709	0.0560041	0.0572002
1700072B07Rik	chr9:58218310-58221990	0	0	0	0	0	0
1700072O05Rik	chr6:120504813-120524222	0	0	0	0	0	0
1700073E17Rik	chr6:145336144-145340743	0	0	0.00622743	0	0	0
1700074H08Rik	chr13_random:141204-142745	0	0	0	0	0	0
1700074H08Rik	chr13_random:335114-336655	0	0	0	0	0	0
1700074P13Rik	chr6:40870458-40890556	0	0	0	0	0	0
1700080E11Rik	chr9:105045673-105047412	0	0	0	0	0	0
1700080N15Rik	chr2:4053110-4062187	0	0	0	0	0	0
1700080O16Rik	chrX:49321871-49325949	0	0	0	0	0	0
1700081H04Rik	chr5:119558244-119564552	0.0814275	0.219432	0.103022	0	0	0
1700084C01Rik	chr1:171859069-171864784	0	0	0	0	0	0.0282142
1700084E18Rik	chr2:30092717-30093151	3.10213	2.45075	4.60083	0.822901	0.666606	2.47075
1700084F23Rik	chr13:70142927-70167226	0	0	0	0	0	0
1700084J12Rik	chr15:33334963-33335694	0.16588	0	0.282314	0	0	0.163039
1700085C21Rik	chr12:84033506-84040142	0	0	0	0	0	0
1700086L19Rik	chr12:75385262-75396937	6.37118	7.45496	5.37923	0	0	0
1700086O06Rik	chr18:38398058-38410219	5.2042	5.90259	5.87128	3.04634	2.68966	2.53759
1700088E04Rik	chr15:78965084-78971681	0.834946	1.02417	0.775755	1.03507	2.02776	1.96748
1700091H14Rik	chr14:42668556-42674084	0.63915	1.15446	0.717264	0	0.0145383	0
1700092C02Rik	chr8:80148070-80152855	0	0	0	0	0	0
1700092C10Rik	chr14:69782855-69789900	0	0.323686	0	0	0	0
1700092E19Rik	chr13:26375027-26404275	0	0	0	0	0	0
1700092K14Rik	chr11:114059571-114060513	0	0	0	0	0	0
1700092M07Rik	chr19:8815207-8815715	0	0.754507	0	0	0	0
1700093K21Rik	chr11:23416202-23419942	0	0	0.0274248	0	0	0
1700094D03Rik	chr3:89866717-89872269	1.3282	1.34781	1.26615	0.405519	0.274422	0.368269
1700094J05Rik	chr10:75851759-75864252	0	0.0529316	0.082518	0	0	0
1700094M24Rik	chr6:52442444-52450079	0	0	0	0	0	0
1700095A21Rik	chr4:145651165-145679000	0	0	0	0	0	0
1700095B10Rik	chr5:113222311-113230721	0	0	0	0	0	0
1700096J18Rik	chr11:109208180-109214965	0	0.33976	0.512026	0	0	0.294621
1700096K18Rik	chr5:25035835-25037284	0.689908	0.956006	1.30604	0.5256	0.54921	0.58762
1700097N02Rik	chr17:30759385-30763850	0	0	0	0	0	0
1700100L14Rik	chr13:70712118-70714982	0	0	0	0	0	0
1700101E01Rik	chr2:28811000-28910586	2.80068	2.65236	2.43803	0.472482	0.416072	0.0531784
1700101I11Rik	chr6:129482201-129483302	0	0	0	0.0756847	0.0663146	0.203824
1700101O22Rik	chr12:7378844-7387136	0	0	0	0	0	0
1700102H20Rik	chr17:3557823-3559863	2.85989	0.574959	2.15016	0.583823	0.689332	0.990094
1700102P08Rik	chr9:108295164-108300098	1.05595	0.637802	0.605841	0.136982	0.0403732	0
1700104L18Rik	chr12:55334601-55343307	0	0	0	0	0	0
1700105P06Rik	chr19:7457492-7458047	0	0.346768	0.796815	0	0	0.153078
1700106J16Rik	chr11:88107544-88108763	0.0727116	0	0.245096	0	0	0
1700108F19Rik	chr14:77077374-77086915	0	0.198864	0	0	0	0
1700108J01Rik	chr14:122629126-122632860	0	0	0	0	0	0
1700109G14Rik	chr14:61911819-61924171	0.0705323	0.0769443	0.0598638	0	0	0
1700109G15Rik	chr11:84530477-84533934	0	0	1.0711	0	0	0
1700109H08Rik	chr5:3571715-3584341	0.346307	0.190124	0.221188	0.0951892	0	0.0851493
1700109I08Rik	chr14:40468950-40498581	0	0	0	0	0	0
1700109K24Rik	chr15:76914827-76926744	0.384253	0.921166	0.684503	1.52336	1.30594	1.4582
1700110C19Rik	chr17:10517466-10522177	0	0	0.216951	0	0	0
1700110I01Rik	chr14:3262412-3305842	0.0467325	0.0333519	0.0205727	0	0.00743863	0.0302978
1700110I01Rik	chr14:3849203-3889441	0.0467325	0.0333519	0.0177673	0	0.00743863	0.0302978
1700110I01Rik	chr14:3609810-3650049	0.0467325	0.0333519	0.0233781	0	0.00743863	0.0302978
1700110K17Rik	chr9:40141056-40150922	0	0	0	0	0	0
1700111N16Rik	chrX:67182434-67396763	0	0	0	0	0	0
1700112E06Rik	chr14:22838933-23875310	0.225285	0.488726	0.857884	0.122423	0.215473	0.110188
1700112H15Rik	chr1:186351719-186381570	0	0	0	0	0	0.0724466
1700112J05Rik	chr5:77435466-77447888	0	0.0765925	0	0	0	0
1700113A16Rik	chr3:87975481-87981707	7.58686	6.04816	7.97226	4.49158	5.05896	6.24255
1700113H08Rik	chr10:86520790-86693344	0.318152	0.170865	0.374994	0	0	0
1700119H24Rik	chr16:34935940-34939415	0	0	0	0	0	0
1700120C14Rik	chr15:99082218-99092472	0	0	1.52725	1.39032	0	0
1700120E14Rik	chr18:74655331-74690778	0.0199688	0	0.0167704	0	0	0
1700120G07Rik	chr7:142383447-142387685	0	0	0	0	0	0
1700120K04Rik	chr7:134747416-134747959	0	0.369216	1.12942	0.554119	0.313611	0
1700121L16Rik	chrX:102012114-102037794	0	0	0	0	0	0
1700121N20Rik	chr12:107680861-107685876	0	0	0	0	0	0
1700122O11Rik	chr17:48173694-48175243	0	0.164062	0.063765	0	0	0
1700123I01Rik	chr19:6184409-6224219	0	0.0267943	0.0630862	0	0	0
1700123K08Rik	chr5:139003067-139005922	0	0	0	0	0	0
1700123L14Rik	chr6:96114496-96116199	0	0.0249952	0	0	0	0
1700123M08Rik	chr4:11893720-11921442	0.308884	0.190519	0.4097	0.381888	0.463997	0.172283
1700123O12Rik	chr4:10435177-10724949	0	0	0	0	0	0
1700123O20Rik	chr14:55305007-55309579	11.8153	9.87903	11.1784	17.5724	17.675	16.8742
1700123O21Rik	chr16:5975679-5998589	0	0	0	0	0	0
1700124L16Rik	chr6:83711752-83712502	1.97199	0	3.66868	0	0	0
1700125G02Rik	chr4:124568131-124572026	0	0	0	0	0	0
1700125G22Rik	chr3:27052947-27055941	0	0	0	0.067344	0	0.0605458
1700125H03Rik	chr8:70892357-70899609	0.465854	0	0.0919288	0	0	0
1700125H20Rik	chr11:84984597-84994656	0	0	0	0	0.0966769	0.1482
1700126H18Rik	chr5:66557845-66582574	0	0	0	0	0	0
1700128A07Rik	chr14:106816403-106885737	0	0	0	0	0	0
1700128F08Rik	chr9:8221888-8241987	0	0	0	0	0	0
1700129C05Rik	chr14:59751876-59761730	0	0	0	0	0	0
1810006J02Rik	chr1:100028043-100041232	0	0	0	0	0	0
1810007C17Rik	chr12:50577979-50581849	0	0.0969876	0	0	0	0
1810007D17Rik	chr19:58680818-58704243	0	0	0	0	0	0
1810008I18Rik	chr7:72948937-72951109	4.07749	5.1002	5.13628	0	0	0
1810009A15Rik	chr19:8963372-8965249	40.4052	32.8621	44.0022	71.3142	79.7711	66.2179
1810009J06Rik	chr6:40914770-40918426	0	0	0	0	0	0
1810010D01Rik	chr7:152391722-152394024	0	0	0	0	0	0
1810010H24Rik	chr11:106889536-106891756	0.885816	1.18288	1.10328	0.683982	0.645107	0.699694
1810011H11Rik	chr14:33599148-33631154	0	0	0	0	0	0
1810011O10Rik	chr8:25548087-25549418	0	0	0	9.46827	9.07681	8.87701
1810012K16Rik	chr8:23509192-23510063	0	0	0	0	0.315223	0.654201
1810013A23Rik	chr17:28408652-28410108	0	0	0	0	0.393638	0
1810013L24Rik	chr16:8830192-8859017	7.74878	8.32326	7.63995	15.6909	14.4066	14.7558
1810014B01Rik	chr10:86148271-86152699	1.28107	1.63867	1.50568	0	0.0237585	0.0483943
1810018F18Rik	chr19:58773406-58775813	0	0	0	0	0	0
1810019D21Rik	chr8:108659299-108662622	11.3152	9.62918	10.6986	0.180811	0.38205	0.100777
1810020O05Rik	chr6:87625586-87640841	0.181317	0.0489519	0.191353	0	0	0
1810021B22Rik	chr15:88901627-88906284	0.103944	0.114934	0.533055	0	0.199251	0.307644
1810022K09Rik	chr3:14606288-14611256	28.9192	29.0862	30.0189	43.1352	50.9925	49.5835
1810024B03Rik	chr2:127012090-127034016	0	0.0370856	0.0290535	0	0	0.0672148
1810026B05Rik	chr7:80684683-80703281	2.95363	3.27131	2.93275	0.752703	0.690982	0.767315
1810026J23Rik	chr9:21397165-21400414	22.4038	21.774	22.9976	12.5914	12.1788	12.5007
1810030O07Rik	chrX:12232009-12250672	14.6647	15.6218	15.205	18.576	18.5058	18.3169
1810032O08Rik	chr11:116532973-116537112	9.59716	8.76641	10.8613	6.73893	8.15163	7.54826
1810034E14Rik	chr13:64350007-64369453	0.34811	0.325866	0.182789	0.140034	0.0207774	0
1810037I17Rik	chr3:122627314-122629112	43.6581	38.9424	52.3841	52.2693	52.315	47.9887
1810041L15Rik	chr15:84209632-84277527	1.62283	1.43563	1.60356	0	0	0.00550084
1810043G02Rik	chr10:77441394-77448183	8.54324	8.41737	9.74442	8.03667	9.13805	9.48382
1810043H04Rik	chr11:119960247-119961738	35.3707	28.0124	40.1569	67.8239	68.735	68.3208
1810044D09Rik	chr6:91390980-91391749	3.65084	4.2164	9.3867	6.86386	6.81338	4.82837
1810046K07Rik	chr9:51097790-51137022	0.097911	0.105202	0.0824456	0	0	0
1810053B23Rik	chr16:93343960-93359788	0	0	0	0	0.0322506	0
1810055G02Rik	chr19:3708332-3717881	9.65044	8.73206	10.2189	47.6337	47.1146	45.8394
1810058I24Rik	chr6:35202698-35212059	25.2666	20.159	27.2584	69.2246	68.643	69.2448
1810062G17Rik	chr3:36374858-36381221	0.168964	0.244363	0.428942	3.183	2.85502	3.85657
1810062O18Rik	chr14:21365514-21389902	0	0	0	0	0.0754454	0
1810064F22Rik	chr9:22011229-22018304	0.0161834	0	0	0	0	0
1810065E05Rik	chr11:58234612-58239525	0	0	0	0	0	0
2010001E11Rik	chr10:39640187-39646729	0	0	0	0	0	0
2010002M12Rik	chr19:34691540-34715233	0.0419094	0.0781139	0.0263457	0.0223836	0.0500033	0.0304974
2010003K11Rik	chr19:4496787-4498583	0	0	0	0	0.036957	0
2010005H15Rik	chr16:36221647-36257513	0	0	0	0	0	0
2010009K17Rik	chr2:157896099-157917533	0	0.161075	0	0.161163	0	0
2010010A06Rik	chr18:75448313-75456983	0.535557	0.118587	0.366443	0	0	0
2010012O05Rik	chr19:46764395-46777872	3.13135	3.8799	3.97882	4.03894	4.44338	3.49568
2010015L04Rik	chr4:154783298-154817219	2.73543	1.97125	2.81898	3.75562	2.70356	2.77648
2010016I18Rik	chr3:106284903-106288831	0.078456	0	0.0659745	0	0	0.0272843
2010106C02Rik	chr17:86684506-86686518	0	0	0	0	0	0
2010106E10Rik	chrX:109608882-109671952	0	0	0	0	0	0
2010107E04Rik	chr12:113199586-113205188	589.972	480.729	593.949	264.445	229.909	275.255
2010107G12Rik	chr6:34895294-34927999	0	0.130627	0.190663	0	0	0
2010107G23Rik	chr10:61570403-61573761	7.74413	8.65911	9.4482	0.0981971	0.109234	0.200198
2010109A12Rik	chr5:93635543-93642500	0	0	0	0	0	0
2010109I03Rik	chr15:74708765-74712134	0	0	0.0172636	0	0	0
2010111I01Rik	chr13:63066252-63427404	34.8453	32.8929	37.2201	22.448	23.4853	21.0761
2010204K13Rik	chrX:6988942-7000114	4.21626	10.9531	7.62748	21.9076	16.1735	18.1449
2010300C02Rik	chr1:37668520-37776656	8.24438	7.26915	9.04064	0.0504264	0.0826799	0.053465
2010308F09Rik	chrX:12811766-12824859	0	0.292848	0.221383	0	0	0
2010310C07Rik	chr6:42320669-42330557	0	0	0	0	0	0
2010315B03Rik	chr9_random:202786-223677	2.7122	2.93739	2.74226	2.06124	1.97846	1.59349
2010320M18Rik	chr8:73300760-73301505	19.4399	18.7479	24.5604	8.51041	9.03831	11.0809
2200002D01Rik	chr7:30032539-30033486	0	0.912998	0.347217	0	0.383599	0.799745
2200002J24Rik	chr7:31483944-31485553	0	0	0	0	0	0
2210010C04Rik	chr6:40980266-40985508	0	0	0	0	0	0
2210011C24Rik	chr8:86534126-86535619	1.7585	1.53849	2.1603	0	0.108512	0.0554936
2210013O21Rik	chrX:150158096-150175839	28.5998	28.2012	32.4162	54.7832	52.1146	55.362
2210015D19Rik	chr11:5662152-5684713	4.28279	4.18022	5.45004	4.21807	4.48132	5.29693
2210016F16Rik	chr13:58481406-58486586	0.996758	0.830995	1.1252	2.11763	2.28117	2.24513
2210016L21Rik	chr5:115392210-115398549	24.8453	23.201	26.9677	21.6447	21.8606	21.4992
2210018M11Rik	chr7:105739115-105805079	17.7857	18.1083	17.6733	8.24584	7.5613	7.86896
2210019I11Rik	chr5:148040173-148083097	1.15722	0.465584	0.900654	0	0	0
2210039B01Rik	chr12:74649469-74652973	0.320991	0.371481	0.464632	0	0	0
2210404O09Rik	chr17:22016536-22046893	1.8066	2.86651	2.11144	1.57285	1.78938	1.91888
2210407C18Rik	chr11:58421707-58426994	5.67428	8.30415	7.8905	0	0	0
2210408F21Rik	chr6:31170350-31287394	2.10287	0.936638	2.58159	8.59997	7.52133	9.71569
2210408I21Rik	chr13:77274796-77752940	0.994461	1.26111	1.08161	1.34448	1.52738	1.29196
2210409D07Rik	chr18:57791732-57798239	0.28054	0	0.742635	0	0	0
2210409E12Rik	chr11:88833951-88834328	0	0	0	0	0	0
2210414B05Rik	chr4:3583652-3590255	0	0	0	0	0	0
2210416O15Rik	chr11:87911559-87913609	1.19078	1.12251	1.18041	0.236975	0.18305	0.399624
2210417A02Rik	chr5:149553415-149554715	0	0	0.272346	0	0	0
2210420H20Rik	chr18:82923896-82928431	0	0	0	0	0	0
2300002M23Rik	chr17:35704429-35705890	0	0	0	0	0	0
2300003K06Rik	chr11:99698461-99699380	0	0	0	0	0	0
2300005B03Rik	chr15:74573268-74577117	0.267632	0	0.471419	0	0	0
2300009A05Rik	chr9:63242253-63247051	40.4335	35.2481	46.0483	12.9424	14.6618	15.7706
2310001H17Rik	chr6:129182640-129188500	0.0849472	0.279635	0.216952	0.280018	0.488104	0.167045
2310001K24Rik	chr2:163298280-163298739	0.556628	0.976554	0.736507	0.326764	0	0
2310002D06Rik	chr12:81608192-81618941	0	0	0	0	0	0
2310002F09Rik	chr7:51000835-51011306	0	0	0	0	0	0
2310002J15Rik	chr2:25094338-25095417	0	0.160141	0	0	0	0
2310002L09Rik	chr4:73585274-73596750	0	0	0	0	0	0
2310003H01Rik	chr11:120230875-120240060	14.3391	14.2519	17.1449	10.98	12.1626	11.7407
2310005A03Rik	chr2:154923526-154925815	0	0	0	0	0	0
2310005E17Rik	chr13:99194064-99205020	0.0377912	0.0813772	0	0	0.0361155	0.0368456
2310005G13Rik	chr16:57037079-57071459	0	0	0.00974747	0	0.0332945	0
2310007B03Rik	chr1:95047931-95057525	0	0	0	0	0	0
2310007L24Rik	chr11:106236139-106238428	0	0	0	0	0	0
2310008N11Rik	chr8:27925068-27934895	0	0	0	0	0	0
2310009A05Rik	chr9:72887524-72890582	26.4122	23.2295	40.2276	14.4138	16.5681	14.3359
2310009B15Rik	chr1:140748555-140753431	23.2038	23.4059	27.9273	61.7548	58.2613	53.7846
2310010J17Rik	chr7:97273345-97278446	0.626034	0.764449	0.571461	3.13313	0.609506	0
2310011J03Rik	chr10:79780999-79783293	12.1152	13.2319	15.2145	15.0549	14.6597	16.126
2310014L17Rik	chr7:13512764-13516421	1.12624	1.10656	0.889082	0.514006	0.542727	0.498673
2310015A10Rik	chr12:81221532-81233831	1.10332	1.14362	1.17722	0.58477	0.523127	0.599667
2310015B20Rik	chr10:69667414-69682459	3.4977	1.87494	3.66616	0	1.22889	0
2310015D24Rik	chr16:13514223-13520512	0	0	0.0206371	0	0.0117471	0
2310016D03Rik	chr12:31095423-31152223	0	0	0	0	0	0
2310020H05Rik	chr13:99846482-99857876	0	0	0	0	0.0822384	0
2310022A10Rik	chr7:28338308-28367117	20.2976	18.9037	21.8482	9.24983	9.77737	7.89111
2310022B05Rik	chr8:127159655-127187269	22.9041	24.038	25.8204	90.0823	90.8239	86.6944
2310030A07Rik	chr1:152167810-152193901	0	0	0	0	0	0
2310030G06Rik	chr9:50547795-50554626	13.3409	12.7246	15.015	0.381897	0.778416	0.310657
2310033P09Rik	chr11:59021862-59024236	18.4381	17.3605	20.6435	13.4198	16.1505	12.7283
2310034C09Rik	chr16:88759091-88760034	0	0	0	0	0	0
2310034G01Rik	chr19:46422690-46423478	1.08215	1.18129	1.40879	1.65652	1.65719	2.12312
2310034O05Rik	chr5:100639710-100647068	0.208679	0.180026	0.176051	0	0	0
2310035C23Rik	chr1:107560437-107651708	7.73394	7.95441	7.35006	6.17349	5.90715	5.91104
2310036O22Rik	chr8:87550731-87554185	173.392	149.58	186.163	157.711	179.238	163.598
2310039H08Rik	chr17:46909583-46910356	24.353	20.8159	29.5083	31.0689	28.6028	26.7599
2310039L15Rik	chr10:94798909-94825850	0	0	0	0	0	0
2310040G24Rik	chr6:86433369-86438221	52.0481	51.991	59.2365	1.06846	0.925202	1.48781
2310042E22Rik	chr16:21152731-21154017	0	0	0	0	0	0
2310043L19Rik	chr1:179571672-179573074	0.0908063	0	0	0	0	0
2310043O21Rik	chr15:38479098-38524689	0	0	0	0	0	0
2310045N01Rik	chr8:72663611-72671159	22.972	16.8895	20.2143	41.0184	38.886	36.2899
2310047M10Rik	chr11:68873276-68875078	3.95975	4.23626	5.09981	10.1524	9.27709	8.7993
2310050C09Rik	chr3:92672280-92674127	0	0	0	0	0	0
2310057J18Rik	chr10:28692093-28706112	0	0	0	0	0	0
2310057M21Rik	chr7:138486231-138506212	7.30439	7.36529	6.67113	5.23544	5.80092	5.94295
2310057N15Rik	chr16:88773425-88774451	0	0	0	0	0	0
2310061I04Rik	chr17:36029621-36034323	27.6173	24.7436	25.7065	33.4793	33.5472	29.4754
2310061J03Rik	chr16:55973380-55974730	3.55507	3.75246	4.42644	1.6579	1.57166	1.89353
2310061N02Rik	chr16:88707415-88708207	0	0	0	0	0	0
2310065F04Rik	chr11:66925962-66933582	0	0	0	0	0	0
2310067B10Rik	chr11:115626746-115660347	19.7316	19.0369	21.8991	14.9878	15.1998	14.5599
2310068J16Rik	chr15:99802597-99803718	2.5816	2.39849	2.74112	1.48329	0.587496	0.679579
2310069B03Rik	chr6:82827859-82831847	0	0	0	0	0	0.0207364
2310069G16Rik	chr15:44619308-44637375	1.57368	1.40877	1.93443	0	0	0
2310079G19Rik	chr16:88627032-88627911	0	0	0	0	0	0
2310081J21Rik	chr13:50357183-50358238	0.686972	0.311024	0.737143	0	0	0
2310081J21Rik	chr13:50774538-50775593	0.686972	0.248819	0.689586	0	0	0
2410002F23Rik	chr7:51502091-51507689	53.7366	51.5012	56.0139	19.2936	22.2265	18.6003
2410003L11Rik	chr11:97459824-97484207	0	0	0	0	0	0
2410004B18Rik	chr3:145600995-145607239	16.6824	15.5732	20.5375	19.0596	22.9366	20.2787
2410004I01Rik	chr11:102819613-102825468	0	0	0	0	0	0
2410004N09Rik	chr18:33954545-33955643	95.0444	73.3863	93.5211	69.1406	84.1273	64.7853
2410004P03Rik	chr12:17011763-17018533	0.0448659	0	0	0	0	0
2410006H16Rik	chr11:62416378-62418308	180.033	162.45	198.676	297.004	322.764	257
2410007B07Rik	chr3:75451362-75459653	0	0.0501236	0.0391787	0	0	0
2410012E07Rik	chr14:71252739-71273761	0	0	0	0	0	0
2410012M07Rik	chr9:98765185-98766999	0	0	0	0	0	0
2410015M20Rik	chr17:56746874-56749194	60.4424	51.8796	71.1239	67.4558	67.7008	65.1461
2410016O06Rik	chr12:85291557-85293903	9.82836	10.186	10.1727	6.65734	6.5276	6.68623
2410017I17Rik	chr17:36281962-36299319	0	0	0	0	0	0
2410018L13Rik	chr12:22990696-23046943	1.43465	2.43801	1.38342	0.739684	0.599618	0.756596
2410021H03Rik	chr17:69624701-69626546	0.383488	0.419395	0.130362	1.0081	0.587388	0.828298
2410076I21Rik	chr9:58500662-58589366	0.474247	0.579398	0.250979	0.0645007	0.340239	0.522176
2410088K16Rik	chr1:90651464-90652308	0	0	0	0	0	0
2410089E03Rik	chr15:8119105-8221158	4.85262	4.76888	3.90377	7.79912	7.46701	7.89146
2410114N07Rik	chr4:34857037-34858730	0	0	0	0	0	0
2410124H12Rik	chr16:92478986-92497610	0	0	0	0	0	0
2410127L17Rik	chr19:18745269-18779282	5.14431	5.60204	5.43891	8.05281	9.17525	8.97546
2410131K14Rik	chr5:118695235-118713123	5.73244	5.19825	5.42464	7.30519	7.27919	6.45294
2410137M14Rik	chr17:37114645-37118182	0	0	0	0	0.117389	0
2410141K09Rik	chr13:66519049-66542054	0	0	0	0	0	0
2500004C02Rik	chr2:153166892-153171546	2.22441	2.90218	2.12541	1.37846	1.20823	0.892599
2510002D24Rik	chr16:18836672-18840206	14.4891	13.7188	13.6121	6.72137	6.4692	5.76038
2510003E04Rik	chr10:62021217-62041205	24.7866	23.1656	24.0918	16.5043	16.0031	16.5612
2510009E07Rik	chr16:21649117-21694738	8.61567	8.43645	7.89707	5.27727	5.37296	5.55429
2510039O18Rik	chr4:147315003-147321423	27.5099	27.3542	30.8752	29.2061	30.9055	28.0918
2510049J12Rik	chr6:115533564-115542594	0.37521	0.40025	0.278434	0.0463142	0.041331	0.0280237
2610001J05Rik	chr6:13819073-13821483	3.38086	3.32618	3.56192	20.4812	20.2647	20.1441
2610002J02Rik	chr4:154624074-154630796	26.4596	26.9968	30.4823	13.797	14.1077	13.1588
2610002M06Rik	chrX:104978090-105011673	6.27628	6.89854	6.79939	3.41369	3.28295	3.27931
2610005L07Rik	chr8:19981359-20020392	9.18808	8.81161	6.95151	7.46741	7.55578	7.46023
2610008E11Rik	chr10:78527118-78560345	4.58482	5.81455	4.38684	3.12886	3.31875	3.56207
2610015P09Rik	chr16:43890014-43964427	2.82028	3.0368	2.97041	2.31504	2.04178	2.18693
2610016A17Rik	chr19:25745623-25746729	1.98642	2.01824	4.79686	0.289047	0	0
2610018G03Rik	chrX:48194612-48245027	13.3586	13.0919	12.3563	0	0	0
2610020C07Rik	chr16:11203475-11225889	2.1182	1.91017	2.11829	0.956576	0.954568	1.07249
2610020H08Rik	chr7:126937643-126992455	0.958578	1.23816	1.91297	1.08975	0.991407	0.89467
2610027K06Rik	chr11:85605161-85645890	0	0	0.027166	0.0175838	0	8.39266e-275
2610028E06Rik	chr4:125565094-125599554	0	0	0	0	0	0
2610028H24Rik	chr10:75911825-75923963	0.061704	0.0282875	0.0497377	1.88714e-08	6.49804e-08	1.4536e-08
2610034B18Rik	chr7:87070244-87080150	8.46598	8.62706	9.60712	15.3285	17.2848	14.6076
2610034M16Rik	chr17:59018230-59130798	0	0	0	0	0	0
2610035D17Rik	chr11:112905219-113063152	3.76433	3.22542	3.83826	0.474946	0.785408	0.574004
2610035F20Rik	chr14:122869598-122874421	0.632664	0.852058	0.600187	0.170808	0.302329	0.308514
2610037D02Rik	chr15:96020904-96028405	0.0770231	0.0922586	0.112959	0	0	0.0093402
2610044O15Rik8	chr17:95213816-95234160	4.6332	5.83445	4.18532	3.50284	2.76413	3.58871
2610100L16Rik	chr3:17689920-17700071	0	0	0	0	0	0
2610203C20Rik	chr9:41389421-41400570	7.7273	8.12118	6.74349	37.9311	37.1554	40.1003
2610203C22Rik	chr1:9550913-9621173	0.247096	0.151873	0.0892209	0.0380599	0.0674611	0.103203
2610206C17Rik	chr7:91838149-91925059	0.0231098	0.173158	0.0582631	0.0496058	0.0220708	0.0224729
2610207O16Rik	chr1:42763907-42770299	0	0	0	0	0	0
2610301B20Rik	chr4:10801644-10826570	11.3282	11.509	10.7621	8.49779	7.83076	7.91583
2610305D13Rik	chr4:146986044-147016617	0	0	0	0.33624	0.354635	0.138721
2610306M01Rik	chr6:86798400-86799434	4.48054	3.64268	4.40758	2.75049	3.66523	3.47292
2610307P16Rik	chr13:28551902-28977291	0.60482	0.515811	0.883815	0.235465	0.429439	0.359638
2610316D01Rik	chr3:45084360-45182182	4.29015	4.73128	3.87882	0	0	0
2610318N02Rik	chr16:17113490-17125199	3.06962	2.92976	3.22493	1.67291	1.58188	1.57955
2610507B11Rik	chr11:78075255-78104127	41.8268	38.9814	38.6961	38.8828	38.5447	37.8097
2610507I01Rik	chr11:59011294-59015933	0.222548	0.197672	0.207343	0.0792973	0.10622	0.180003
2610524H06Rik	chr5:115271945-115273477	37.7025	34.8599	42.2115	33.4325	30.8755	31.72
2610528A11Rik	chr14:37915325-37923287	0	0.255474	0	0.0852874	0.149025	0.458571
2610528J11Rik	chr4:118199879-118202822	0.111845	0	0.0946375	0	0	0
2700029M09Rik	chr8:63369247-63386369	68.2628	72.1801	77.9418	34.6027	34.9409	36.1965
2700038G22Rik	chr5:23356414-23360851	7.54302	6.03329	7.20039	9.17475	8.41266	8.51417
2700046A07Rik	chr18:62911327-62916001	0.035435	0	0.0297455	0	0	0
2700046G09Rik	chr19:32463705-32465674	0.293646	0.235867	0.411406	0.183936	0.280459	0.238018
2700049A03Rik	chr12:72237834-72344290	9.53543	9.39521	8.75077	3.12675	3.22904	3.21447
2700054A10Rik	chr17:13679886-13746960	0.867788	0.723162	0.97064	0.200989	0.070329	0.14294
2700060E02Rik	chr14:20630623-20643045	26.0209	21.2183	26.4686	17.6304	18.0019	16.5646
2700062C07Rik	chr18:24629371-24636268	12.3229	12.5122	15.6743	11.62	11.1609	11.8066
2700069I18Rik	chr3:5177823-5220823	0	0	0	0	0	0.2153
2700070H01Rik	chr14:63673909-63676986	1.83301	1.23514	1.55928	0.461381	0.669964	0.484092
2700081O15Rik	chr19:7492114-7500394	13.3237	11.7103	12.4385	6.79522	6.91765	7.07139
2700086A05Rik	chr6:52151122-52163596	0	0	0	0	0	0
2700089E24Rik	chr6:133055256-133060917	32.9146	30.1094	33.2763	43.4488	43.5535	40.952
2700089I24Rik	chr19:59567625-59635294	0	0	0	0	0	0
2700094K13Rik	chr2:84509377-84510865	83.3936	90.9214	98.1243	161.832	175.323	165.73
2700097O09Rik	chr12:56146647-56181097	5.69563	5.74146	7.28663	2.63591	2.87253	2.64049
2700099C18Rik	chr17:95149439-95174469	6.63165	4.60834	6.45378	6.79747	8.70804	7.52091
2810001G20Rik	chr11:63892985-63896761	12.0995	12.0095	14.4637	11.3472	11.2988	9.08888
2810002D19Rik	chr2:94246863-94251837	1.7303	1.49649	1.64337	2.88065	2.71921	2.20012
2810004N23Rik	chr8:127363254-127386929	38.6026	34.5747	37.0436	25.815	27.5497	28.6611
2810006K23Rik	chr5:124778097-124791861	10.4652	10.8179	12.4032	10.9554	10.9227	10.0248
2810007J24Rik	chr7:14996034-15031936	0	0	0	0	0	0
2810008D09Rik	chr11:116938096-116940269	41.1854	39.6047	43.0142	35.8235	35.3914	34.2877
2810013P06Rik	chr8:125566474-125568502	4.63126	4.92881	4.44181	2.40059	2.10324	2.30499
2810021J22Rik	chr11:58680741-58697840	1.57178	1.64215	1.58443	2.12562	2.01775	2.29963
2810025M15Rik	chr1:159342482-159350367	25.4001	22.9937	26.9994	44.7325	46.5768	41.4269
2810029C07Rik	chr12:112810527-112812613	0.728712	0.736856	0.793894	0.485546	0.112839	0.267967
2810032G03Rik	chr12:5383307-5422938	0.243558	0	0.146557	0	0.0332468	0
2810047C21Rik1	chr7:10034292-10041283	3.59289	5.22006	3.56576	3.15019	2.81674	3.85246
2810049E08Rik	chr13:84030812-84068315	0	0	0	0	0	0
2810055G20Rik	chr16:77329572-77558673	0.248113	0.288373	0.132362	0.168707	0.204538	0.109441
2810403A07Rik	chr3:88489715-88516855	38.3986	37.464	36.5255	17.5182	18.9018	19.8311
2810403D21Rik	chrX:106029816-106082235	0.530603	0.312913	0.325999	0.470377	0.138358	0.235587
2810404M03Rik	chr8:42912620-43131556	0	0	0	0	0	0.034401
2810405F15Rik	chr2:115900283-115901832	0.15809	0.0564793	0.17726	0.141566	0.0251672	0
2810408A11Rik	chr11:69710859-69714488	2.62465	2.54202	2.79767	1.25517	1.91423	1.32274
2810408I11Rik	chr1:64726442-64737233	9.01006	10.5165	11.418	26.374	24.8459	20.6358
2810408M09Rik	chr2:165315611-165318814	13.5409	12.4595	14.2234	6.98124	7.96247	7.1577
2810410L24Rik	chr11:120047963-120051170	1.14073	1.12144	1.54562	0.574708	0.400205	0.633899
2810417H13Rik	chr9:65738129-65751358	36.6146	33.5635	35.3149	36.43	33.5327	33.6298
2810428I15Rik	chr8:73028194-73030638	102.62	100.512	131.656	129.066	135.625	132.461
2810429I04Rik	chr13:3477548-3491644	1.47788	0.300708	1.50226	0.451332	0.644691	0.599705
2810433D01Rik	chr11:102480820-102485730	0	0	0	0.138301	0.0306749	0.093814
2810442I21Rik	chr11:16834711-16851285	7.45184	6.1055	8.12311	3.01426	3.47334	3.73615
2810442N19Rik	chr1:163935099-163946616	0	0	0	0.0603325	0.0531088	0
2810454H06Rik	chr6:134847978-134850803	0.855152	1.12932	0.866954	0.382073	0.633567	0.582281
2810459M11Rik	chr1:87942437-87952031	0	0	0	0	0	0
2810468N07Rik	chr17:25707755-25711988	1.26496	0.7812	1.06493	0.0680997	0.302136	0.184794
2810471M01Rik	chr11:28581563-28593276	0	0	0	0	0	0
2810474O19Rik	chr6:149257935-149284185	8.38057	9.48283	7.82918	23.8406	22.816	24.108
2900005J15Rik	chr5:24606792-24608825	0.225244	0.240688	0.17336	0.0201127	0	0
2900008C10Rik	chrX:11711579-11737472	1.25118	1.34363	1.18492	0	0	0.0304617
2900009J06Rik	chr1:129650193-129670631	1.60579	0.936755	1.64997	3.13294	1.03261	3.25535
2900011O08Rik	chr16:13986729-14101587	4.84905	4.3267	5.15613	0.0505899	0.0150423	0.0153014
2900026A02Rik	chr5:113515342-113592333	45.8848	42.333	47.5616	15.0831	14.991	14.9603
2900041M22Rik	chr11:117472560-117474731	0.317832	0.307244	0.267582	0	0	0
2900052N01Rik	chr9:46721685-46735449	0	0	0.0355678	0	0	0
2900055J20Rik	chr18:40416615-40417341	0.0840434	0.276558	0.214602	0	0	0
2900056M20Rik	chrX:148729366-148762036	13.0784	13.664	12.9356	2.3734	2.09649	2.31159
2900057B20Rik	chr18:76251210-76258125	0	0.0512742	0.04007	0	0	0
2900060B14Rik	chr1:120355245-120355842	2.55725	2.42642	2.30644	2.2852	2.5762	2.02695
2900076A07Rik	chr7:88668435-88676384	2.31964	1.70441	2.23116	0.887925	1.25957	1.53491
2900079G21Rik	chr9:112136780-112251429	5.66299	5.80623	7.86293	0	0	0
2900092C05Rik	chr7:13097899-13141670	0	0	0	0	0	0
2900092D14Rik	chr1:42757180-42760021	0	0	0	0	0	0
2900097C17Rik	chr2:156213798-156218715	48.5052	44.8635	43.9326	43.7099	41.304	44.2584
3000002C10Rik	chr9:109732667-109733945	1.07239	0.805189	1.25692	0.953911	1.39875	0.995104
3010001F23Rik	chrX:148803114-148851245	2.33299	1.88625	1.94263	0.517994	0.236157	0.116481
3010026O09Rik	chr11:49988352-50013617	10.198	7.47717	10.0337	4.14682	4.01337	4.42727
3010033K07Rik	chr8:111077151-111108577	0	0	0	0	0	0
3100003L05Rik	chr7:131769183-131852449	0.201272	0	0	0	0	0
3110001I22Rik	chr16:13672112-13678478	3.10653	2.64346	2.92766	1.23776	1.69891	1.36476
3110002H16Rik	chr18:12327238-12348478	12.3342	11.8516	13.9921	13.7483	13.3721	12.1773
3110007F17Rik	chrX:120217167-120256902	0	0	0	0	0	0
3110009E18Rik	chr1:122017763-122084766	6.28022	7.03247	11.9468	12.2584	13.7552	8.36349
3110009F21Rik	chr12:111389863-111396283	0	0	0	0.347022	0.403577	0.217602
3110015C05Rik	chr13:112001676-112019639	0	0	0	0	0	0
3110021A11Rik	chr6:119798210-119799034	0.533297	0.435653	0.452265	0.8001	1.27576	1.50259
3110021N24Rik	chr4:108392253-108454509	0.388944	0.508543	0.435679	0.316766	0.288891	0.504166
3110035E14Rik	chr1:9591347-9617223	0	0	0	0	0	0
3110039I08Rik	chr9:41184643-41240162	0.0835986	0.183363	0	0	0	0
3110039M20Rik	chr12:50490638-50508333	0.501544	1.36353	1.27495	3.89321	5.69804	5.28009
3110040N11Rik	chr7:88927072-88934339	3.67699	4.09965	6.49493	5.49893	6.14121	5.21797
3110043O21Rik	chr4:35138530-35173129	19.9929	18.918	19.5554	6.4113	6.24656	6.14574
3110045C21Rik	chr1:171899539-171902527	0.241481	0.130125	0.203661	0.130426	0.115399	0.235542
3110052M02Rik	chr17:21787577-21801933	0.817833	0.836687	0.895926	0.0503509	0.0900615	0.114396
3110056K07Rik	chr12:72092601-72116810	2.5755	2.70762	2.48935	0.98465	2.32559	1.56939
3110057O12Rik	chr3:40698198-40740229	1.88035	1.99035	1.42075	2.54826	2.1307	2.10984
3110062M04Rik	chr6:34821770-34828065	1.77735	2.19205	2.1573	3.3668	2.95149	2.52731
3110070M22Rik	chr13:120276063-120277191	0.974617	0.700348	0.890541	0.957882	1.1644	1.35111
3110079O15Rik	chr1:89366838-89372034	0	0.317447	0.239545	0	0.262228	0
3110082I17Rik	chr5:139835692-139936488	13.2794	13.004	14.8244	22.8433	27.1635	22.5161
3110082J24Rik	chr5:30430123-30432626	0	0	0	0	0	0.0743843
3110099E03Rik	chr2:115319248-115337937	0.0275412	0	0.0346503	0.0147277	0	0.0401068
3200001D21Rik	chr12:89603757-89615767	0	0	0	0	0.015603	0.0317462
3300002I08Rik	chr2:150136672-150188501	1.06034	0.469377	0.181338	0	0.203277	1.0465
3300005D01Rik	chr17:5798656-5803242	0	0	0	0.77211	0.733273	0.84182
3425401B19Rik	chr14:33472304-33498458	2.51942	2.67549	2.93693	0.0453743	0.0754071	0.0825007
3632451O06Rik	chr14:50301693-50403042	0	0	0	0	0	0
3632454L22Rik	chrX:131556960-131594875	0.0587587	0.0106082	0.0964444	0.032606	0.0385837	0.019913
3830403N18Rik	chrX:53389748-53406673	0.471565	0.356736	0.557597	0.102146	0.180337	0.13816
3830406C13Rik	chr14:13116716-13135745	4.88395	5.69733	5.30503	4.63784	4.97283	4.57136
3830408C21Rik	chr13:107812649-107823598	1.83667	2.00752	1.6969	0.437606	0.1559	0.17852
3830417A13Rik	chrX:61426722-61431953	0	0	0	0.0261133	0	0
3930402G23Rik	chr8:10924426-10928457	0	0.0269716	0	0	0.0241531	0.0122796
4430402I18Rik	chr19:28997553-29038644	0.0176021	2.89386e-12	2.42877e-12	0.0187995	0.0669532	0.102375
4631405J19Rik	chr2:92869504-92873602	0.071721	0.0771605	0	0	0	0
4632415L05Rik	chr3:19794870-19798984	7.24262	6.69835	6.93987	6.3062	5.79909	6.14557
4632427E13Rik	chr7:99889215-99889969	1.38683	1.2025	1.86078	0.437751	0.47462	1.17173
4632428C04Rik	chr16:30008752-30021516	0.106415	0.0162215	0.0510183	0.0162675	0.0145135	0.0442872
4632428N05Rik	chr10:59809598-59835432	0.0140566	0.0672793	0.0470941	0.217512	0.315253	0.306784
4632434I11Rik	chr7:100006036-100022742	4.00089	4.58099	3.71636	2.96134	3.31774	3.43174
4732416N19Rik	chr6:148160809-148184185	3.66919e-193	6.5626e-137	7.75605e-35	0	0.417024	0.251979
4732456N10Rik	chr15:101382786-101393381	1.85142	1.76413	1.81802	0	0	0
4732471J01Rik	chr7:26161837-26351436	0.87045	1.55894	1.06704	0.260355	0.452878	0.309829
4732490B19Rik	chr11:113064628-113070983	0.0602861	0.0160814	0.0632234	0	0	0
4732491K20Rik	chr17:12511718-12520116	0.749463	0.595862	0.693918	0.310751	0.555226	0.412481
4831440E17Rik	chr5:25005614-25010291	0.511026	0.551364	0.483085	0.202512	0.215985	0.134507
4833403I15Rik	chr18:47009692-47065100	0	0	0	0.0352912	0.0105099	0.0320525
4833411C07Rik	chr8:10899921-10902334	0	0	0	0	0	0
4833412C05Rik	chr7:74929423-74948382	0	0	0	0	0.0824023	0.042064
4833417C18Rik	chr11:95720130-95722360	0.619463	0.490428	0.521613	0.210703	0.498408	0.349341
4833418N02Rik	chr17:87674225-87682154	0.562226	0.545285	0.585424	0.748115	1.02292	0.885759
4833419F23Rik	chr18:4353544-4368943	0.238017	0.193878	0.151162	0.388495	1.16687	0.174721
4833420G17Rik	chr13:120251565-120274924	18.1078	15.9432	15.6381	9.80253	10.4073	10.5729
4833422C13Rik	chr13:91841269-91881477	0.296303	0.320739	0.158184	0.126043	0.0612759	0.0202827
4833423E24Rik	chr2:85324248-85359092	0	0	0	0	0	0
4833424O15Rik	chr3:117278378-117392424	1.40243	1.40155	1.261	0	0	0
4833427F10Rik	chr17:35909394-35917632	0	0	0	0.0301954	0	0
4833427G06Rik	chr9:50889417-50910183	0	0	0	0	0	0.072965
4833428L15Rik	chr9:45224708-45239315	0.173779	0.0373752	0.117115	0	0	0
4833439L19Rik	chr13:54652578-54666743	48.965	44.483	49.8082	42.8226	41.8617	44.1964
4921501E09Rik	chr17:33201087-33205003	0	0	0	0	0	0
4921504A21Rik	chr5:18708185-18732373	0.0183841	0.019642	0.0926233	0.0787969	0.0877872	0.160796
4921504E06Rik	chr2:19384463-19475537	0	0	0	0	0	0
4921506M07Rik	chr12:58665101-58723096	2.88217	3.24111	2.82474	0.361048	0.320758	0.29958
4921507L20Rik	chr2:93820190-93823732	0.0526528	0.310374	0.265667	0.113157	0.100585	0.0768464
4921507P07Rik	chr6:50523302-50546589	1.03496	1.32561	1.18912	0	0	0
4921508D12Rik	chr2:132250476-132278235	0	0	0	0	0	0
4921509C19Rik	chr2:151296277-151301887	0	0	0	0	0	0
4921509O07Rik	chr13:114236495-114293052	0	0.0303974	0	0	0	0
4921511C10Rik	chr3:79016840-79057835	0.056769	0.0913397	0.0238799	0.0305245	0	0
4921511C20Rik	chrX:123928824-123930430	0	0	0	0	0	0
4921511H03Rik	chr5:7304163-7311491	0	0	0	0	0	0
4921511I17Rik	chr12:12358327-12399281	0	0	0	0	0	0
4921513I03Rik	chr10:120202787-120215942	0	0.0276113	0	0.0553669	0.0738369	0.0501393
4921515E04Rik	chr15:18007891-18299382	0	0	0	0	0	0
4921517D22Rik	chr13:59788762-59795462	0	0	0	0	0	0
4921524J17Rik	chr8:87932657-87956740	19.635	17.932	18.4009	13.2847	13.0405	13.3167
4921524L21Rik	chr18:6603630-6638964	0	0	0	0	0	0
4921525O09Rik	chr13:52192109-52219529	0.0216217	0.069095	0.0543723	0	0.0206382	0
4921529L05Rik	chr6:53928684-53967377	0	0	0	0	0	0
4921530L21Rik	chr14:96280484-96281994	0	0	0	0	0	0
4921531C22Rik	chr2:179711557-179713718	1.23925	1.08609	1.50153	0.914804	1.24158	0.86882
4921531P14Rik	chr18:83462183-83495276	0	0	0	0	0	0
4921533I20Rik	chr18:17392991-17393991	0	0	0	0	0	0
4921534H16Rik	chr9:97903838-97912594	0	0	0.0212941	0	0	0
4921536K21Rik	chr11:3786090-3795129	0.111428	0.14855	0.186926	0.0744874	0.0664839	0.121703
4921539E11Rik	chr4:102903050-102963468	0	0	0	0	0	0
4922502D21Rik	chr6:129272182-129281799	0	0	0	0	0	0
4922502H24Rik	chr13:102161825-102167535	0	0	0	0	0	0
4922502N22Rik	chr6:139264117-139271097	0	0	0	0	0	0
4930401C15Rik	chr10:25499119-25557243	0	0	0	0	0	0
4930401O10Rik	chr11:71741972-71753624	0	0	0	0	0	0
4930401O12Rik	chr13:31305278-31332955	0	0	0	0	0	0
4930402F06Rik	chr2:35231081-35252694	0.0337134	0	0	0	0	0
4930402F11Rik	chr7:76640979-76644575	0	0	0	0	0	0
4930402H24Rik	chr2:130533588-130665846	3.12385	3.12524	2.75727	3.79011	3.41369	3.58823
4930402K13Rik	chrX:8681687-8683468	0	0	0	0	0	0
4930404A05Rik	chr16:52799620-52815857	0	0	0	0	0	0
4930404A10Rik	chr11:54184153-54240257	0	0	0	0	0	0.0587022
4930404H11Rik	chr12:72641593-72657120	0	0	0	0	0	0
4930404I05Rik	chr16:91011493-91016748	0.50311	0.653282	0.297645	0.327328	0.240535	0.344133
4930404N11Rik	chr10:80826768-80828565	1.55713	1.91478	2.10832	0.90812	0.877434	0.631167
4930405A10Rik	chr14:23326395-23362020	0	0	0	0	0	0
4930405A21Rik	chr2:156540274-156546645	0.0979694	0	0.0827766	0.159269	0.281016	0.0478544
4930405D11Rik	chr11:90666004-90756466	0	0	0	0	0	0
4930405J17Rik	chr10:19919052-19921660	0	0.125684	0	0	0	0
4930405L22Rik	chr5:46318060-46323648	0	0	0	0	0	0
4930406D18Rik	chr3:100230327-100241677	0	0	0	0	0	0
4930407I10Rik	chr15:81889580-81896968	0.00730713	0.0077729	0.018362	0	0	0
4930412B13Rik	chr2:117647663-117734872	0	0	0	0	0	0
4930412C18Rik	chr4:9697731-9750558	0.0174573	0	0	0	0	0
4930412D23Rik	chrX:124255709-124271086	0	0	0	0	0	0
4930412O13Rik	chr2:9802872-9808394	0	0	0	0	0	0
4930413E15Rik	chr5:119402347-119411270	0	0	0	0	0	0
4930413F20Rik	chr15:34604827-34608959	2.39285	2.55816	2.28698	0	0	0
4930413G21Rik	chr7:130112571-130113973	8.55873	8.2195	6.74802	3.29611	3.4427	3.77182
4930413M19Rik	chr14:51123443-51140618	0	0	0	0	0	0
4930414L22Rik	chr6:72388676-72390609	4.39629	4.45994	4.57816	1.29516	1.49603	1.7608
4930414N06Rik	chr19:45046606-45059040	0	0.405855	0	0	0	0
4930415F15Rik	chr11:11389268-11415193	0	0	0	0	0	0
4930415L06Rik	chrX:87175435-87178191	0	0	0	0	0	0
4930415O20Rik	chr15:98401434-98420019	0	0.492568	0.377785	0.164277	0	0
4930417O13Rik	chr6:125215542-125223795	0	0	0	0	0	0
4930417O22Rik	chr11:101813734-101821888	0	0	0	0	0	0
4930419G24Rik	chr3:32923698-32987529	0.26775	0.289066	0.188352	0	0	0
4930423M02Rik	chr4:5559474-5569431	0	0	0	0	0	0
4930425K10Rik	chr5:68324850-68334320	0	0	0	0	0	0
4930425O10Rik	chr3:138374498-138389948	0	0	0	0	0	0
4930426D05Rik	chr18:21810065-21814608	0.0248556	0.0798718	0.0417914	0	0	0
4930426L09Rik	chr2:18919945-18921431	0.0556195	0.0596465	0.163755	0.0896998	0.239084	0.189461
4930427A07Rik	chr12:114394631-114403669	21.0612	20.5286	21.3583	6.95087	6.32139	5.95663
4930428D18Rik	chrX:73638688-73643318	0.0839152	0	0	0	0	0
4930428E07Rik	chr12:39279395-39341108	0	0	0	0	0	0
4930428G15Rik	chr9:115245278-115251042	0	0	0.0586673	0	0	0
4930428O21Rik	chr5:108127230-108132499	0.0909096	0.0729715	0.0954906	0	0	0
4930429B21Rik	chr3:32264410-32266360	0.57258	0.633182	0.878792	0.296294	0.39607	0.53734
4930429D17Rik	chr5:103659393-103728048	0	0	0	0	0	0
4930429F11Rik	chr17:79874963-79877225	0	0	0	0	0	0
4930429F24Rik	chr9:79641447-79651042	0	0	0	0	0	0
4930430A15Rik	chr2:111033410-111069757	0	0	0	0	0	0
4930430D24Rik	chrX:35391375-35396291	0	0	0	0	0	0
4930430F08Rik	chr10:100034907-100051893	5.04473	5.13025	5.27129	4.8239	5.02517	5.7914
4930430F21Rik	chr15:30968880-30973086	0	0	0	0	0	0
4930430J02Rik	chr9:57238876-57248171	0.609189	0	0	0	0	0
4930431F12Rik	chr5:45357439-45370044	0	0	0	0	0	0
4930431P03Rik	chr14:45574574-45580982	0	0	0	0.0875221	0.171722	0.0952879
4930432J09Rik	chr14:104376844-104426359	0	0	0	0	0	0
4930432K21Rik	chr8:86671936-86696496	1.17888	0.986139	1.50727	0.517854	0.464191	0.476432
4930432M17Rik	chr3:121373680-121385900	0	0	0	0	0	0
4930433B08Rik	chr3:18368284-18380477	0	0	0	0	0	0
4930433I11Rik	chr7:48242978-48250203	0	0	0	0	0	0
4930433N12Rik	chr9:3190268-3199813	0	0	0	0	0	0
4930434J06Rik	chr14:72256515-72320245	0	0	0	0	0	0
4930435E12Rik	chr16:38812317-38828862	0	0	0	0	0	0
4930438E09Rik	chr14:67950878-68016579	0	0	0	0	0	0
4930440C22Rik	chr1:96694018-96699049	0	0	0	0	0	0
4930440I19Rik	chr2:77889233-78034587	0	0	0	0	0	0
4930441J16Rik	chr2:74136996-74145774	0	0	0	0	0	0
4930442J19Rik	chr2:151127774-151141739	0	0	0	0	0	0
4930442L01Rik	chr3:96633748-96635993	0	0	0	0	0	0
4930443O20Rik	chr2:84913770-84926618	0	0	0.0243196	0.0310892	0.19328	0.084409
4930444F02Rik	chr10:18517104-18551736	0	0.0382789	0	0	0	0
4930444G20Rik	chr10:21786114-21787885	0	0	0	0	0	0
4930444M15Rik	chr14:76914364-76920662	0	0	0	0.025932	0	0
4930444P10Rik	chr1:16056059-16083122	0	0	0	0	0	0
4930447A16Rik	chr15:37355308-37370399	0	0	0	0	0	0
4930447C04Rik	chr12:73982095-74018752	0	0	0.0510239	0	0	0
4930447J18Rik	chr14:48518538-48563864	0	0	0	0	0	0
4930447K03Rik	chr13:34176023-34205141	0	0	0.0390628	0	0	0
4930447N08Rik	chr3:122498008-122504898	0	0	0	0	0	0
4930448C13Rik	chr12:15003194-15057195	0	0	0	0	0	0
4930448F12Rik	chr13:18176780-18192036	0	0	0	0	0	0
4930448H16Rik	chr5:143988670-143996427	0	0	0	0	0	0
4930448I06Rik	chr1:41224404-41238097	0	0	0	0	0	0
4930448I18Rik	chr5:50542571-50547331	0	0	0	0	0	0
4930448K20Rik	chr4:9843111-9844544	0	0	0	0	0	0
4930449E01Rik	chr14:105898004-105904845	0	0	0	0	0	0
4930449E18Rik	chr19:57348449-57351542	0	0	0	0	0	0
4930449I24Rik	chr5:147313974-147316759	0	0	0	0	0	0
4930451C15Rik	chr16:17544557-17561340	0	0	0	0	0	0.0343837
4930451G09Rik	chr16:4964380-4979055	0.419144	0.380057	0.542277	0.0860642	0.191653	0.086519
4930451I11Rik	chr7:133973987-133975010	0	0	0	0	0	0
4930452A19Rik	chr17:9943616-9968731	0	0	0	0	0	0
4930452B06Rik	chr14:9263685-9498804	8.58047	8.68323	10.2082	1.11138	1.04665	0.925949
4930452G13Rik	chr14:80102726-80112737	0.173119	0	0.109574	0	0	0
4930452N14Rik	chr1:156088650-156104036	0	0	0	0	0	0
4930453H23Rik	chrX:20783705-20798791	0	0	0	0	0	0
4930453L07Rik	chr8:9144668-9149050	0.0290102	0	0	0	0	0
4930453N24Rik	chr16:64765930-64770765	18.5015	18.0075	19.2789	29.0811	29.8919	28.9313
4930455B14Rik	chr14:9498903-9505892	0	0	0	0	0	0
4930455C13Rik	chr10:21038893-21061861	0.0992782	0.107646	0.0420781	0.0537136	0.191804	0.0483813
4930455D15Rik	chr18:32823295-32996941	0	0	0	0	0	0
4930455F16Rik	chr16:4219911-4229116	0	0	0	0	0	0
4930455H04Rik	chr3:116671184-116687324	0.0956383	0	0.0268397	0	0	0
4930455J16Rik	chr13:58842434-58863672	0	0	0	0	0	0
4930456L15Rik	chr4:102963563-102984437	0	0	0	0	0	0
4930459C07Rik	chr10:95688840-95711342	0	0	0	0	0	0
4930459L07Rik	chr5:58834478-58844237	0	0	0	0	0	0
4930461G14Rik	chr9:58302979-58317430	0	0	0	3.53722	1.89915	1.73052
4930463O16Rik	chr10:83951037-83960421	0	0	0	0.0683448	0	0
4930465K10Rik	chr18:77952922-77954184	0	0.149002	0.0583636	0	0.0331007	0
4930465M20Rik	chr12:108961952-108973698	0	0	0	0	0	0
4930467D21Rik	chr5:97821435-98017145	0	0	0	0	0	0
4930467E23Rik	chr8:19729575-19753602	0.00013571	0.000128166	0	0	0	0
4930467K11Rik	chr10:57198188-57206159	0	0	0	0	0	0
4930468A15Rik	chrX:73827948-73848263	0	0	0	0	0	0
4930469G21Rik	chr1:163086973-163089445	0	0	0	0	0	0
4930470H14Rik	chr17:4044657-4082995	0.0228259	0.023073	0.00479533	0	0.0272492	0
4930470P17Rik	chr2:170404917-170427517	0	0	0	0	0	0
4930471C04Rik	chr14:64718131-64723072	0	0	0	0	0	0
4930471G03Rik	chr18:36265856-36269608	0.0990595	0	0	0	0	0
4930471M09Rik	chr6:91380453-91390848	0	0	0.0349771	0	0	0
4930473A02Rik	chr2:130369526-130389485	0.0596642	0.0320177	0	0.0641975	0.0284993	0
4930473O22Rik	chr10:97053617-97059565	0	0	0	0	0	0
4930474G06Rik	chr18:28718664-29156677	0	0	0	0	0	0
4930474H20Rik	chr14:90526697-90669567	0	0	0	0	0	0
4930474M22Rik	chr17:14526113-14535949	0	0	0	0	0	0
4930474N05Rik	chr14:36908150-36910041	0	0	0	0	0	0
4930474N09Rik	chr12:100399486-100401018	0	0.123566	0	0	0	0
4930478L05Rik	chr16:78560560-78565114	0.247771	0.154558	0.190772	0.110699	0	0.0200698
4930478P22Rik	chr5:35704201-35710326	0	0	0	0	0	0
4930479D17Rik	chr6:146605739-146613925	0	0	0.206765	0	0	0
4930480E11Rik	chrX:75614981-75616467	0	0	0	0	0	0
4930480G23Rik	chr4:19906591-19932886	0	0	0	0	0	0
4930480K15Rik	chr17:91260508-91266442	0.427126	0.437864	0.329819	0	0	0
4930480M12Rik	chr12:26896131-26925572	0	0	0	0	0	0
4930481A15Rik	chr19:5406814-5422847	0.087028	0.0734396	0.171952	0.0186403	0.19529	0.0665567
4930482G09Rik	chr3:152810906-152815072	0	0	0	0	0	0
4930483J18Rik	chr15:81021282-81023187	0.212326	0.137419	0.179155	0.0918205	0.0405907	0.0828745
4930483K19Rik	chr10:76008615-76024971	0.0356179	0.191578	0.0300106	0.0384079	0	0.0347133
4930483O08Rik	chr7:140319933-140334140	0	0	0	0	0	0
4930486F22Rik	chr10:85558598-85576330	0	0	0	0	0	0
4930486I03Rik	chr1:20346534-20382381	0	0	0	0	0	0
4930486L24Rik	chr13:60943972-60965777	0	0	0	0	0.088511	0.0601449
4930487D11Rik	chr5:38735627-38740436	0	0	0	0	0	0
4930487H11Rik	chr1:62837491-62841306	0	0	0	0.441341	0.499088	0.397099
4930488B22Rik	chr1:186536375-186542868	0	0	0	0	0	0
4930488L21Rik	chr8:96335593-96337455	0.0626802	0.0223448	0.0702012	0	0	0
4930500F04Rik	chr5:150650321-150666855	0	0	0	0	0	0
4930500J02Rik	chr2:104399340-104411586	0.0588392	0	0	0	0	0
4930500L23Rik	chr5:139999704-140017293	0	0	0	0	0	0
4930502A04Rik	chr9:68318708-68368007	0	0	0	0	0	0
4930502E09Rik	chr11:84642679-84644370	0	0	0	0.256513	0	0
4930502E18Rik	chrX:51028007-51041399	0	0	0	0	0	0
4930503B20Rik	chr3:146309222-146314281	0.0330502	0	0	0	0	0
4930503E14Rik	chr14:44740831-44749036	0.672903	0.940288	0.736754	0	0	0
4930503E24Rik	chr10:123906129-123961544	0	0	0	0	0	0
4930503H13Rik	chrX:152974025-152974660	0	0	0	0	0	0
4930503L19Rik	chr18:70612793-70632134	5.60408	7.12911	6.43288	10.7673	10.3539	10.865
4930503O07Rik	chr1:196038380-196048953	0	0	0	0	0	0
4930504O13Rik	chr11:58259644-58266468	0	0	0	0	0	0
4930505A04Rik	chr11:30326005-30371829	0	0	0.0929723	0.0596896	0	0
4930505G20Rik	chr14:115795772-115808774	0	0	0	0	0	0
4930506C21Rik	chr17:8486230-8503983	0.101105	0.16412	0.085454	0.0548215	0.0483384	0.0987999
4930506M07Rik	chr19:59047847-59150559	44.168	44.2793	43.956	0.158194	0.258648	0.180665
4930507D05Rik	chr10:61911907-61914101	0.314727	0.313178	0.40658	0.31426	0.231747	0.286203
4930507D10Rik	chr11:80663882-80671802	0	0	0	0	0	0
4930509E16Rik	chr9:72366056-72379665	0	0	0	0.0405389	0	0
4930509J09Rik	chr3:73155127-73285573	0	0	0	0	0	0
4930509K18Rik	chr4:40260264-40264752	0	0	0	0	0	0
4930511A02Rik	chr12:11445038-11451618	0	0	0	0	0	0
4930511E03Rik	chr6:94893827-94901539	0.0335709	0	0	0	0	0
4930511M06Rik	chr18:57705014-57712051	0	0	0	0	0	0
4930512B01Rik	chr12:70891330-70942867	0	0	0	0	0	0
4930513D17Rik	chr5:39852987-39994813	0	0	0	0	0	0
4930513N10Rik	chr8:98330729-98345628	0.888578	0.878652	0.831553	0.598928	0.897413	0.73752
4930513O06Rik	chrX:135620781-135627942	0	0	0	0	0	0
4930515B02Rik	chr4:140428607-140433972	0	0	0	0	0	0
4930515G01Rik	chr5:115223741-115224992	0.490901	0.452541	0.443111	0.869471	0.670111	0.546728
4930515G16Rik	chr6:67515227-67515693	0	0	0	0	0	0
4930515L03Rik	chr2:16840304-16935353	0	0	0	0	0	0
4930515L19Rik	chrX:43620735-43682088	0	0	0	0	0	0
4930517E11Rik	chr2:123949371-123955692	0.342461	0.428589	0.624264	0	0	0
4930518P08Rik	chr13:50848761-50860617	0	0	0	0	0	0
4930519D14Rik	chr13:30706911-30716127	0	0	0	0	0	0
4930519F09Rik	chr10:28641768-28643313	0	0.0283352	0.011116	0	0.0126258	0
4930519F16Rik	chrX:100427619-100451945	0	0	0	0	0	0
4930519F24Rik	chr9:99922718-99935089	0	0	0	0	0	0
4930519G04Rik	chr5:115303722-115333888	0	0	0	0	0	0
4930519H02Rik	chr5:15369745-15389584	0	0	0	0	0	0
4930520O04Rik	chr9:114277441-114286356	1.18902	0.733525	0.42997	0.63758	1.05536	0.663246
4930520P13Rik	chr13:70371699-70387000	0	0	0	0	0	0
4930521E06Rik	chr1:44796519-44801794	0	0	0	0	0.163062	0
4930522H14Rik	chr4:109177936-109203902	0	0	0	0	0	0
4930522O17Rik	chr4:53259067-53263992	0	0	0	0	0	0
4930523C07Rik	chr1:161974510-162008717	0	0.02277	0.0431055	8.10574	7.10164	8.09485
4930523O13Rik	chr15:46267411-46327725	0	0	0	0	0	0
4930524B15Rik	chr11:31865632-31879651	0	0	0	0	0	0
4930524C18Rik	chr14:115231186-115260549	0	0	0	0	0	0
4930524N10Rik	chrX:150773767-150777935	0	0	0	0	0	0
4930524O05Rik	chr19:10720183-10722543	0	0	0	0	0	0
4930524O08Rik	chr9:89721356-89758866	0	0	0	0	0	0
4930525D18Rik	chr9:114250228-114273745	0.107836	0	0	0	0.0515641	0
4930525G20Rik	chr13:67897530-67931922	0.107814	0.114898	0.110483	0.11523	0.13722	0.139514
4930525M21Rik	chrX:35367084-35371992	0	0	0	0	0	0
4930526I15Rik	chr9_random:53161-56293	4.85831	4.24673	5.61385	1.50146	1.07844	1.68776
4930526L06Rik	chr19:11271306-11374374	0	0	0	0	0	0
4930527F14Rik	chr14:46163384-46182551	0	0	0	0	0	0
4930527G23Rik	chr18:29601853-29625761	0	0	0	0	0	0
4930528A17Rik	chr4:21773473-21775595	0.231758	0.190428	0.239447	0.238988	0.272684	0.190927
4930528D03Rik	chr13:59835010-59838831	0	0	0	0	0	0
4930528P14Rik	chr2:115155001-115170016	0	0	0	0	0	0
4930529C04Rik	chr3:90875583-90879114	0.00662038	0	0.00554843	0	0	0.0064229
4930529K09Rik	chr14:86645776-86661849	0	0	0	0	0	0
4930529L06Rik	chr16:84680033-84685392	0	0	0	0	0	0
4930529M08Rik	chr2:145760519-145789962	0.0260872	0	0.0877469	0	0	0
4930532M18Rik	chr1:156102818-156117546	0	0	0	0	0	0
4930533B01Rik	chr2:113531209-113548707	0	0	0	0	0	0
4930533P14Rik	chr1:98508633-98559150	0	0	0	0	0	0
4930538K18Rik	chr4:118877659-118890822	0.0273759	0.205471	0.138159	0	0.0522999	0.0266416
4930539C22Rik	chr3:134067106-134086599	0	0	0	0	0	0
4930539E08Rik	chr17:29033339-29052269	0.00744315	0.0316721	0	0	0	0
4930539J05Rik	chr3:135099186-135101629	1.0609	0.731747	0.740847	0.244234	0.612766	0.213261
4930539M17Rik	chr3:9061963-9071076	0.126897	0.0690191	0	0	0	0
4930539N22Rik	chr3:13597138-13652865	0	0	0	0	0	0
4930540M03Rik	chr9:15424300-15445664	0	0	0	0	0	0
4930542C21Rik	chr16:38017408-38054612	0	0	0	0	0	0
4930542D17Rik	chr16:50590615-50654279	0	0	0	0	0	0
4930543E12Rik	chr7:120243749-120285529	0	0	0	0.0631125	0	0
4930544D05Rik	chr11:70429395-70430392	0	0	0	0	0	0
4930544G11Rik	chr6:65902564-65904008	0	0	0	0	0	0
4930544M13Rik	chr13:115397435-115488030	0	0	0	0	0	0
4930545E07Rik	chr18:17727254-17739499	0	0	0	0	0	0
4930545H06Rik	chr10:67781812-67783890	0	0	0	0	0	0
4930545L23Rik	chr2:134995308-135041352	0.0146793	0.0156605	0	0.015705	0	0.0427603
4930546C10Rik	chr18:69049140-69111182	0	0	0.0134425	0	0	0
4930546K05Rik	chr9:41990320-42017314	0	0.0105479	0	0	0	0
4930547E08Rik	chr2:103644608-103650779	0	0	0	0	0	0
4930547E14Rik	chr16:59636770-59672819	0	0	0	0	0	0
4930548G14Rik	chr15:46454850-46471404	0	0	0	0	0.0723176	0
4930548H24Rik	chr5:31788231-31790635	0	0.0314763	0	0	0	0.0856697
4930548J01Rik	chr17:4119445-4122102	0	0	0	0	0	0
4930548K13Rik	chr4:26562966-26632596	0	0	0	0	0	0
4930549C01Rik	chr4:136166351-136169128	0	0	0	0	0	0
4930549G23Rik	chr18:67935686-67959597	0	0.15377	0.118122	0	0.131737	0.136213
4930550C14Rik	chr9:53213390-53240908	0	0	0	0	0	0
4930550L24Rik	chrX:56164637-56173481	0	0	0	0.0555499	0	0
4930552N02Rik	chr4:52827475-52841141	0	0	0	0	0	0
4930552P12Rik	chr19:55715078-55776694	0.0294407	0.0942271	0.0987932	0	0.056213	0
4930553E22Rik	chr16:84371387-84375750	0	0	0	0	0	0
4930554C24Rik	chr9:84668004-84677958	0	0	0	0	0	0
4930555B11Rik	chr2:57034241-57040668	0	0	0	0	0	0.0259853
4930555G01Rik	chr14:5153653-5162268	0.263709	0.352358	0.216028	0	0.0410391	0
4930556C24Rik	chr16:85819455-85827017	0	0	0	0	0	0
4930556G01Rik	chr4:30591745-30782894	0	0	0	0	0	0
4930556J02Rik	chr14:62111524-62119219	0	0	0	0	0	0
4930556M19Rik	chr15:10644590-10719878	0	0	0	0.526433	0.56639	0.423545
4930556N09Rik	chr10:96498401-96523693	0	0	0	0	0	0
4930557A04Rik	chrX:9426828-9427378	0	0	0.136173	0	0	0
4930557J02Rik	chr5:34461388-34477988	0	0	0	0	0	0
4930558C23Rik	chr3:95190379-95206763	0	0	0	0	0	0
4930558G05Rik	chrX:125586059-125601682	0	0	0	0	0	0
4930558J18Rik	chr1:57416065-57434388	0.278412	0.138823	0.296084	0.954556	0.921578	0.649249
4930558K02Rik	chr1:163872219-163909767	0	0	0	0	0	0
4930562C15Rik	chr16:4835415-4867691	0	0.0289963	0	0	0	0
4930562F07Rik	chr1:162004865-162008116	0	0	0	0.909779	0.363393	0.732901
4930563D23Rik	chr16:92319007-92321686	0	0	0	0	0	0
4930563E18Rik	chr18:10706857-10711830	0	0	0	0.028218	0	0
4930563E22Rik	chr11:72028639-72031952	0.410795	0.330322	0.450958	0.274962	0.17398	0.33175
4930563F08Rik	chr5:132356138-132359638	0	0	0	0	0	0
4930563M20Rik	chr8:119305611-119325312	0	0	0	0	0	0
4930564B18Rik	chr14:76042065-76066944	0	0	0	0	0	0
4930564C03Rik	chr17:45016652-45017834	0	0	0	0	0	0
4930564D02Rik	chr3:104869761-104881724	0	0	0	0	0	0
4930565D16Rik	chr3:84153297-84183843	0	0	0	0	0	0
4930565N06Rik	chr16:36880604-36897275	0.168194	0.163163	0.11546	0.6545	0.6715	0.861207
4930567H12Rik	chr8:128108537-128140570	0	0	0	0	0	0.102097
4930567H17Rik	chrX:67647075-67647915	0	0	0	0	0	0
4930567J20Rik	chr16:71250148-71267421	0	0	0	0	0	0
4930567K20Rik	chr10:10470843-10477929	0	0	0	0	0	0
4930568D16Rik	chr2:35209737-35223249	0	0	0	0	0	0
4930568E12Rik	chr9:13091266-13105855	0	0	0	0	0	0
4930568G15Rik	chr1:166996747-167022061	0	0	0	0	0	0
4930570G19Rik	chr3:156209716-156224710	0	0	0	0.103383	0	0
4930571K23Rik	chr7:132512374-132514527	0	0	0	0	0	0
4930571O06Rik	chr8:116041181-116074708	0	0	0	0	0	0
4930572K03Rik	chr5:127650934-127664726	0	0	0	0	0	0
4930572O03Rik	chr5:15158105-15162877	0.805629	0.443569	0.614192	0	0	0
4930572O13Rik	chr14:25959280-25962727	0	0	0	0	0	0
4930573O16Rik	chr2:52146521-52170760	0	0	0	0	0	0
4930577N17Rik	chr3:51080682-51082329	0.694096	0.893106	0.978615	0.774792	0.661726	0.874069
4930578C19Rik	chrX:17995552-18038400	0	0	0	0	0	0
4930578E11Rik	chr18:29556369-29656070	0	0	0	0	0	0
4930578I06Rik	chr14:64589958-64606617	0	0	0	0	0	0
4930578M01Rik	chr15:98816395-98819712	0	0.0615396	0.0480066	0.0616607	0.0542562	0
4930578N18Rik	chr16:76122857-76156331	0	0	0	0	0	0
4930579F01Rik	chr3:137827098-137849677	0	0.0271162	0	0.054379	0	0
4930579G18Rik	chr14:55269347-55273937	0.284356	0.30502	0.358848	0.489281	0.407452	0.470528
4930579G24Rik	chr3:79433000-79436741	10.4977	10.1362	10.4868	17.3165	18.129	16.0044
4930579K19Rik	chr9:98462878-98464030	0.0787872	0.169764	0.0664359	0.17016	0.0752991	0.230514
4930581F22Rik	chr9:34924312-34938507	0.215526	0.19714	0.206667	0.197698	0.249857	0.2093
4930583K01Rik	chr7:125387420-125389065	0	0	0	0	0	0
4930583P06Rik	chr2:124043414-124048094	0.165014	0.542667	0.280814	0	0	0
4930584F24Rik	chr5:26786609-26819854	0	0	0	0	0	0
4930590J08Rik	chr6:91854226-91900719	0	0.0110487	0.0347807	0	0	0
4930590L20Rik	chr1:142466752-142552979	0	0	0	0	0	0.156159
4930591A17Rik	chr2:179149640-179151585	0	0	0	0	0	0
4930592A05Rik	chr15:33523635-33583191	1.11345e-178	1.43049e-80	3.15679e-136	3.05736e-120	0	0
4930592I03Rik	chr18:83087796-83089952	0	0.268277	0.125741	0	0.142277	0
4930593A02Rik	chr3:58496510-58592446	0	0	0	0	0	0
4930593C16Rik	chr9:120833572-120839920	0	0	0.116571	0	0	0
4930594C11Rik	chr1:37542695-37545450	0.249565	0.378118	0.264373	0	0.0250777	0.0510017
4930595M18Rik	chrX:78664913-78703461	0	0	0	0	0	0
4930596D02Rik	chr14:36622671-36625164	0	0	0	0	0	0
4930596I21Rik	chr1:140874233-140875823	0	0	0	0	0	0
4930597G03Rik	chr14:51937009-51965164	0	0	0	0	0	0.11702
4930598F16Rik	chr1:97597760-97613095	0	0	0	0	0	0
4930599N23Rik	chr6:39068471-39098311	0.238466	0.129833	0.15145	1.84495e-09	0.114057	0.0583515
4931402G19Rik	chr2:120281433-120295103	0.0165567	0	0.0277899	0.035452	0.0316153	0
4931403E22Rik	chr19:26843290-26898397	0	0	0	0	0	0
4931403G20Rik	chr12:70944672-70954658	0.0933248	0.0999042	0.0588239	0	0.0445639	0.0453774
4931406B18Rik	chr7:50747413-50761308	0	0	0	0	0	0
4931406C07Rik	chr9:15087780-15110892	4.23964	4.52204	4.63567	8.40379	7.72915	8.34844
4931406H21Rik	chr14:26406289-26410147	0.405218	0.469677	0.543267	0.61527	0.541459	0.462945
4931406P16Rik	chr7:35021732-35070628	9.17039	9.04767	8.36714	6.99836	5.98979	6.74981
4931408C20Rik	chr1:26738645-26744305	0.0476094	0.0168855	0	0	0	0
4931408D14Rik	chr19:37332918-37338585	0.0350198	0.0248768	0.0782962	0.611297	0.702027	1.00829
4931409K22Rik	chr5:24049251-24061287	0	0.0119769	0	0	0	0
4931412M21	chr12:10453193-10538109	0	0	0	0	0	0
4931414P19Rik	chr14:55202499-55224745	5.52644	5.35184	6.27178	3.9384	4.35832	4.54223
4931417E11Rik	chr6:73418566-73419661	0	0	0	0	0	0
4931419H13Rik	chr3:54859163-54887924	0	0	0	0	0	0
4931420L22Rik	chr16:71131320-71139274	0	0	0	0	0	0
4931423N10Rik	chr2:23062995-23122649	0	0	0	0	0.0404395	0
4931428F04Rik	chr8:107804308-107813428	12.618	13.643	13.1119	3.54362	3.98755	3.60631
4931428L18Rik	chr1:31197922-31279501	0	0	0	0	0	0
4931429I11Rik	chr9:40702931-40772195	4.54625	4.64819	5.68555	0	0	0
4931429L15Rik	chr9:46111443-46128069	0.0187258	0	0	0	0	0
4931429P17Rik	chr13:48055698-48113977	0	0	0.0478798	0	0	0
4931430N09Rik	chr6:118830175-118835561	0.0695821	0.0371564	0.0146015	0.0372599	0.0664366	0.0844949
4931431B13Rik	chr7:135335563-135346842	0	0	0	0	0	0
4931431C16Rik	chr5:35923875-35931412	0.0132451	0.0141224	0.0444327	0	0.0126441	0.0385728
4931431F19Rik	chr7:111276426-111278337	0	0	0	0	0	0
4931440F15Rik	chr11:29722394-29725668	0	0	0.0316954	0.0577077	0	0.00524141
4931440J10Rik	chr14:63379337-63448963	0	0	0	0	0	0
4931440L10Rik	chr1:136437517-136446259	0	0	0.0480194	0	0.16357	0
4931440P22Rik	chr3:65331406-65333336	0.715958	0.765608	0.971598	0.51805	0.399834	0.573371
4932411E22Rik	chr11:89251536-89280262	0	0	0	0	0	0
4932411N23Rik	chrX:123346993-123350397	0	0	0	0	0	0
4932412D23Rik	chr16:42725814-42875700	0.00841249	0	0	0	0	0
4932412D23Rik	chr16:42796500-42875875	0	0	0.0737294	0	0	0
4932413F04Rik	chr9:103459419-103468221	0.0654029	0.0697304	0.0438792	0	0	0
4932414J04Rik	chr11:21394732-21411183	0	0	0.0293073	0	0	0
4932414N04Rik	chr2:68495940-68586522	0	0	0	0	0	0
4932415M13Rik	chr17:53855833-53873168	0	0	0	0	0	0
4932416H05Rik	chr2:129624104-129627195	1.37145	1.47724	1.28872	0.493946	0.666095	0.563606
4932416K20Rik	chr8:107319136-107322692	0	0	0	0	0	0
4932418E24Rik	chr2:26127166-26150077	2.16845	2.40656	1.83679	0	0	0
4932429P05Rik	chrX:86997606-87000830	0	0	0	0	0	0
4932435O22Rik	chr11:114274718-114310174	0.124204	0	0.0260256	0	0	0
4932438A13Rik	chr3:36762027-36951955	3.74928	4.77406	3.46151	5.15698	4.79299	4.89821
4932438H23Rik	chr16:91054179-91069390	0	0	0.0254101	0	0	0
4932441J04Rik	chr5:57961322-58109158	0	0	0	0.276942	0.241445	0.165241
4932443I19Rik	chr8:13705888-13743066	0	0	0	0	0	0
4932702P03Rik	chr13:24997468-25003649	9.34119e-08	2.7681e-07	1.77688e-08	7.51964e-08	5.13887e-07	8.46695e-08
4933400A11Rik	chrX:166214309-166217567	0	0.0386247	0	0.0774352	0.308759	0.0349913
4933400B14Rik	chr17:89719566-89726673	0	0	0	0	0	0
4933400C23Rik	chr9:92613553-92690549	0	0	0	0	0	0
4933400F21Rik	chr1:91573081-91580467	0.0678085	0.103141	0.129889	0.0103444	0.0184918	0.0187952
4933400L20Rik	chr8:106127698-106204282	0	0	0	0	0	0
4933401B06Rik	chrX:104737920-104739139	0	0	0	0	0	0
4933401D09Rik	chr17:15768751-15778066	0	0	0	0	0	0
4933401H06Rik	chr3:135496657-135503233	0	0	0	0	0	0
4933402C06Rik	chr7:47930106-47946630	0	0	0	0	0	0
4933402D24Rik	chr1:63801482-63815841	0.134812	0.0961782	0.0377595	0	0.0429157	0.0436941
4933402E13Rik	chrX:59536673-59545253	0	0	0	0	0	0
4933402J07Rik	chr8:90087805-90113096	0	0	0	0	0	0
4933402J10Rik	chr5:60354357-60377241	0	0	0	0	0	0
4933402J15Rik	chr14:74755333-74769548	0	0	0	0	0	0
4933402N03Rik	chr7:138281860-138289797	0	0	0	0	0	0
4933402N22Rik	chr5:11918042-11922804	0	0	0	0	0	0
4933402P03Rik	chr11:69630067-69631942	0.0499469	0	0	0	0	0
4933403O08Rik	chrX:109352657-109357461	0	0	0	0	0	0
4933404G15Rik	chr16:16707779-16718214	0	0	0	0	0	0
4933404K08Rik	chr13:23370218-23374136	0	0	0	0	0	0
4933404O12Rik	chr5:137395015-137412979	6.68429	7.24436	6.69001	5.64499	5.78974	5.73022
4933405D12Rik	chr3:122585509-122627034	0	0	0.19269	0	0	0
4933405E24Rik	chr11:53991273-54026790	0	0	0	0	0	0
4933405L10Rik	chr8:108232202-108234068	0.163276	0	0.0344301	0.0882059	0.156057	0.119457
4933405O20Rik	chr7:57854559-57855898	0	0	0	0	0	0
4933406C10Rik	chr12:33604248-33638654	0.123115	0.0791174	0.0620977	0.158652	0.047035	0.0479018
4933406D12Rik	chr2:146368666-146371844	0	0	0	0	0	0
4933406F09Rik	chr14:8244986-8255199	0	0.108028	0.00705391	0	0	0
4933406G16Rik	chr11:18965277-18975743	0	0	0	0	0	0
4933406I18Rik	chr7:121458992-121558675	0.0570332	0.123759	0.153527	0	0	0.0557954
4933406J08Rik	chr2:122012007-122032129	0	0.0191626	0	0	0	0
4933406J10Rik	chr7:89891855-89904154	0	0	0	0	0	0
4933406K04Rik	chr12:107923816-107954534	0	0	0	0	0	0
4933406M09Rik	chr1:136282516-136287560	0	0.0476107	0.0186927	0	0	0
4933407E24Rik	chr4:124246421-124252781	0	0	0	0	0	0
4933407G14Rik	chr10:74912254-74925849	0	0	0	0	0	0
4933407I05Rik	chr9:51722533-51735108	0	0	0	0	0	0
4933407K13Rik	chrX:72970796-73010038	2.01475	1.74986	2.26562	1.88239	1.71522	1.60682
4933407L21Rik	chr1:87825057-87828331	0	0	0	0	0	0
4933408B17Rik	chr18:34739499-34757122	0.549528	0.586495	0.368882	0.0672171	0.0749496	0.137232
4933408J17Rik	chr10:93052157-93067990	0.146545	0.134337	0.052756	0	0	0
4933408N05Rik	chr8:116865060-116875378	0.0769275	0.109902	0.0862431	0	0	0
4933409G03Rik	chr2:68420469-68454520	0	0	0	0	0	0
4933409K07Rik	chr4:42452732-42476567	0.0616586	0.0657372	0.0624171	0.0106976	0.0236219	0
4933409K07Rik	chr4:41902018-41925853	0.0299103	0.0423106	0.0419463	0.010029	0.00807332	0.00729194
4933409K07Rik	chrUn_random:588638-612480	0.00400936	0.00680731	0.00551754	0.00360958	0.00209259	0.00486014
4933411E08Rik	chr10:117362514-117385363	0	0	0	0.0500863	0	0
4933411G06Rik	chr10:51475979-51477000	0	0	0	0	0	0
4933411G11Rik	chr5:143942695-143966747	0	0.018661	0	0.0187129	0.0667309	0.033948
4933411K16Rik	chr19:42126717-42128118	0	0	0	0.0646917	0.0861495	0
4933411K20Rik	chr8:47254909-47280944	14.6021	15.8889	14.5051	6.88985	6.74042	7.23082
4933412E12Rik	chr10:116387617-116400335	1.72472	1.66292	2.35466	7.13879	6.90945	6.96239
4933412E24Rik	chr15:59846420-59848173	0	0	0	0	0	0
4933412O06Rik	chr13:15873496-15894463	0	0	0	0.132483	0.117195	0
4933413G19Rik	chr6:128325527-128335162	0.255478	0.183728	0.0359285	0.046036	0.0407004	0.0415498
4933413J09Rik	chr14:27177032-27219942	0.166423	0.276949	0.165645	0.166656	0.138994	0.181657
4933413L06Rik	chr13:118495570-118508818	0.110476	0.179669	0.233664	0	0	0
4933415F23Rik	chr1:23107312-23109092	0	0	0	0	0	0
4933416C03Rik	chr10:115548719-115550973	0	0	0	0	0	0
4933416E03Rik	chr2:159773076-159807025	0	0	0	0	0	0
4933416I08Rik	chrX:50989667-50994509	0	0	0	0	0	0
4933416M06Rik	chr13:102024273-102063351	0	0	0	0	0	0
4933416M07Rik	chr8:28253381-28260178	6.7001e-30	0.124891	0.0978034	0.1027	9.70947e-19	0.0616104
4933417A18Rik	chr13:35016277-35045065	0	0	0	0	0	0
4933417D19Rik	chr8:125758990-125766259	0.251595	0.116008	0.0908574	0.116287	0	0.105094
4933417E11Rik	chr1:72005571-72051769	0	0.0458691	0	0	0	0
4933417G07Rik	chr3:55651026-55651987	0.0517112	0.16796	0.0874337	0	0.0494489	0
4933417O13Rik	chr7:150508676-150516555	0.0805912	0.230383	0.248527	0	0	0
4933421I07Rik	chr7:49700831-49703450	0	0	0	0	0	0
4933421O10Rik	chr4:33114113-33118298	0.713009	0.614863	0.559636	0.693766	0.79251	0.446495
4933422A05Rik	chr9:35088689-35093008	0	0.0337259	0.0264368	0.202861	0	0
4933422H20Rik	chr11:115301858-115309582	0	0	0	0	0	0
4933424G05Rik	chr18:15147503-15206496	0.0905838	0.0484717	0.0380587	0.145805	0.0432545	0.02202
4933424G06Rik	chr1:36771382-36814805	0.0406613	0	0.034296	0.04393	0	0.0396643
4933425B07Rik	chr14:47222480-47257098	0	0	0	0	0	0
4933425L06Rik	chr13:105872201-105911862	0	0	0	0	0	0
4933426M11Rik	chr12:81891518-81981820	10.233	9.10295	9.8445	15.5841	14.4544	14.8801
4933427D06Rik	chr6:89046108-89060031	0.0278201	0	0	0.0297554	0.0265584	0.0135047
4933427D14Rik	chr11:71967598-72016873	6.40979	7.06623	6.04093	4.51227	4.1414	4.1776
4933427E11Rik	chr15:74539590-74540804	0.0365662	0.0393506	0.0616314	0.0788892	0.244601	0.178218
4933427E13Rik	chr11:25226106-25267137	0	0	0	0	0	0
4933427G17Rik	chr7:128126022-128158301	0	0	0	0.0441922	0.137749	0.0400607
4933427I22Rik	chr4:139482025-139499434	0.184391	0.0329952	0.129337	0	0	0
4933428C19Rik	chr4:40429872-40472581	0	0	0	0	0	0
4933428G20Rik	chr11:97352096-97361654	0.178656	5.03855e-10	0.125206	0.160095	0.140805	0.288305
4933429K18Rik	chr19:45801044-45805048	0	0	0	0	0	0
4933429O19Rik	chr14:49498547-49506787	0	0	0	0	0	0
4933430H16Rik	chr7:90086447-90119901	0	0	0	0	0	0
4933430I17Rik	chr4:62186402-62209027	0.33068	0.28305	0.240791	0.023651	0.0631594	0.192904
4933430M04Rik	chr11:24381908-24469951	0	0.264203	0.0683865	0	0	0
4933430N04Rik	chr8:9125411-9132288	0	0	0	0	0	0
4933431E20Rik	chr3:107691767-107699131	4.17266	4.25081	4.12734	2.41827	2.3189	2.71319
4933431G14Rik	chr6:72070206-72073191	0.0689795	0	0.0603482	0.590964	0.502882	0.279319
4933432G23Rik	chr9:118338956-118346166	0	0	0	0	0	0
4933432I03Rik	chr14:103386628-103433020	0.0888732	0.0959413	0.11253	0	0	0
4933432I09Rik	chr16:18209778-18213956	0	0.0669106	0.052452	0	0.0892959	0
4933432K03Rik	chr7:128730899-128733350	0	0	0	0	0	0
4933433C11Rik	chr2:25068078-25070150	0	0	0	0.0314676	0	0
4933433F19Rik	chr8:31678866-31686045	0	0	0	0	0	0
4933433G08Rik	chr9:60950818-60953193	0	0	0	0	0	0
4933433G15Rik	chr9:75257990-75263344	0.078689	0	0	0.0424862	0.0376026	0
4933433G19Rik	chr13:67097753-67133341	0	0	0	0	0	0
4933433H22Rik	chr17:84477999-84489215	0	0	0	0.164861	0.104826	0.0853761
4933434E20Rik	chr3:89855557-89867263	11.8016	10.0714	11.7432	14.6412	15.5183	16.0041
4933434I20Rik	chr8:85872370-85903301	0	0	0	0	0	0
4933436E23Rik	chr1:141276028-141299429	0	0.044766	0.10507	0	0	0
4933436H12Rik	chr7:75562309-75571019	0	0.0286257	0	0	0	0
4933436I01Rik	chrX:65173038-65174625	0	0	0	0	0	0
4933438B17Rik	chr5:127511158-127568899	0	0	0	0	0	0
4933438K21Rik	chr4:146437474-146442545	0	0	0	0	0.0112328	0
4933439C10Rik	chr11:59319186-59324569	3.49564	3.11865	3.23265	0.822807	0.971161	1.02766
4933439K11Rik	chr1:174471750-174480937	0	0	0	0	0	0
4933440J02Rik	chr10:111023774-111031329	0	0	0	0	0	0
4933440M02Rik	chr7:132475295-132493300	0	0.0255043	0.0200198	0	0	0.0231664
5031410I06Rik	chr5:26425207-26431854	0	0	0	0	0	0
5031414D18Rik	chr14:75415833-75452339	0	0	0	0.102779	0.0786357	0.133281
5031425E22Rik	chr5:22937625-22940171	7.3652	6.41416	7.30061	2.4314	3.06247	2.79342
5031425F14Rik	chr2:166272950-166284270	0	0	0	0	0	0
5031426D15Rik	chr2:6843747-6849768	0.033421	0.0236847	0.0559687	0.00593911	0	0
5031434C07Rik	chr6:112236787-112240313	0	0	0	0	0.0171625	0
5031434O11Rik	chr3:51363678-51371038	0	0.754082	0.438704	0.188775	0.328954	0.168889
5031439G07Rik	chr15:84776149-84818401	20.8781	18.2863	20.7606	20.1776	19.4902	18.7502
5033403H07Rik	chr5:53364250-53383531	0	0	0	0	0	0
5033404E19Rik	chr1:187321184-187321893	0	0	0	0	0	0
5033406O09Rik	chr12:113180201-113182693	0.114544	0.0490393	0.250266	0.221267	0.262542	0.311872
5133400J02Rik	chr11:51003334-51033920	0	0	0	0	0	0
5330411J11Rik	chr2:59220549-59224739	0.0976549	0.13073	0.0615671	0	0	0
5330413P13Rik	chr2:131645741-131673392	0.00962788	0.0307529	0.0403424	0	0	0
5330417C22Rik	chr3:108260986-108339440	1.99556	1.87114	2.15313	0	0.0101318	0.0308979
5330426P16Rik	chr16:50726863-50732886	0.560658	0.461356	0.344203	4.61831	4.02246	4.41287
5330434G04Rik	chrX:102568332-102587093	2.70124	3.48459	2.42631	0	0	0
5330439B14Rik	chr6:142563114-142574982	0	0	0	0	0	0
5430401F13Rik	chr6:131493779-131503775	0	0	0	0	0	0
5430402E10Rik	chrX:75233629-75238906	0	0	0	0	0	0
5430402O13Rik	chr6:50516641-50544864	0.160652	0.406154	0.226454	0	0.10242	0.0523547
5430403N17Rik	chr8:36927138-36946011	0.0860367	0.0152958	0.036086	0	0.0136894	0
5430405H02Rik	chr2:156678138-156688681	0.619233	0.997489	1.0023	0.762677	0.82945	0.77321
5430416N02Rik	chr5:100849860-100858554	19.4602	25.4219	22.1608	13.9937	18.0016	15.5012
5430416O09Rik	chr4:43742905-43747406	0	0	0.00708407	0	0	0
5430417L22Rik	chr2:118571497-118574543	4.30019	4.1952	4.55814	10.9504	12.0347	10.0522
5430419D17Rik	chr7:138317915-138394459	0	0	0	0.0261955	0	0
5430421F17Rik	chr8:26413121-26416742	0	0	0	0	0	0
5430421N21Rik	chr15:101315560-101321943	0.0449056	0.0720819	0.0188663	0	0	0
5430425K12Rik	chr13:81079663-81087858	0	0	0	0	0	0.0340943
5430427M07Rik	chr12:92284287-92295075	0	0.152423	0.0397086	0	0	0
5430427O19Rik	chrX:83115611-83136838	0	0	0	0	0	0.0175851
5430428K19Rik	chrX:6029493-6151781	0	0	0	0	0.0545509	0.0557972
5430434I15Rik	chr3:38102072-38107041	0	0	0	0	0	0
5430435G22Rik	chr1:133585271-133610041	0.0145374	0	0	2.42617	1.95687	1.73618
5430437J10Rik	chr15:5446317-5544983	0	0	0	0	0.111007	0.0755102
5430440P10Rik	chr14:105826775-105836933	0	0	0	0	0	0
5530400C23Rik	chr6:133242233-133245808	0	0	0	0	0	0
5530401A14Rik	chr11:81674178-81708084	0	0	0	0	0	0
5530601H04Rik	chrX:102236192-102265463	2.61841	3.23832	2.75642	1.63059	1.45908	1.56752
5730403I07Rik	chr9:77214218-77247223	0	0.0200814	0.0315577	0	0	0
5730405O15Rik	chrX:12619140-12622421	0.117678	0.255546	0.199268	0	0.225131	0.0575827
5730408K05Rik	chr19:8962876-8963260	11.7651	10.0307	14.9954	25.6382	24.0375	11.7189
5730409E04Rik	chr4:126287097-126291615	0.21438	0.0807363	0.264365	0.0674743	0	0.0122526
5730412P04Rik	chrX:132639141-132649959	0	0	0	0	0	0
5730416F02Rik	chrX:106196823-106197635	0	0	0	0	0	0
5730420D15Rik	chr10:94880008-94891274	0.0390897	0	0.0659277	0	0	0.0381153
5730422E09Rik	chr5:149931140-149993612	0.0231437	0.0495469	0	0	0.0884125	0.180048
5730435O14Rik	chr10:41287821-41296282	0	0	0	0	0	0
5730455P16Rik	chr11:80173993-80191517	8.20282	8.57798	7.95536	6.72748	6.19373	6.50946
5730457N03Rik	chr6:52258382-52264826	0	0	0	0	0	0
5730460C07Rik	chr3:153452268-153455051	0	0	0	0	0	0
5730480H06Rik	chr5:48786811-48805533	0.638665	0.537074	0.51752	0.758811	0.936694	1.46386
5730488B01Rik	chr4:44715671-44717982	0.322183	0.206347	0.1487	0	0	0
5730507C01Rik	chr12:18521315-18542060	0.0595993	0.095385	0.100005	0	0.0142216	0
5730508B09Rik	chr3:127572605-127599241	5.42072	5.48309	6.44403	4.33299	3.92525	4.09601
5730522E02Rik	chr11:25516845-26110576	0.0270015	0	0.0227099	0	0	0
5730559C18Rik	chr1:138110098-138130857	1.51838	1.11242	1.54654	8.41173	9.63615	8.80894
5830403L16Rik	chr1:155696671-155698325	0	0	0	0	0	0
5830411N06Rik	chr7:147433199-147485690	0	0	0.0601714	0	0	0
5830415F09Rik	chr4:46389846-46402295	4.73351	4.73657	5.73978	2.0513	2.17322	2.11194
5830416I19Rik	chr5:64436211-64441465	0	0.0147764	0	0	0	0
5830416P10Rik	chr19:53515701-53539286	0	0	0	0.0136346	0.0182998	0.00619732
5830417I10Rik	chr3:88580978-88633293	7.27832	6.72842	6.41276	7.54686	7.50256	6.99093
5830418K08Rik	chr9:15121357-15162232	7.25782	7.82347	6.88184	4.62736	4.5337	4.88692
5830418P13Rik	chr9:103325907-103363590	0.27809	0.166098	0.101537	0	0	0
5830428M24Rik	chr12:70565773-70576537	0.0927381	0.0500459	0.117486	0.0501424	0	0
5830432E09Rik	chr7:142840139-142843997	0	0	0.023229	0	0	0
5830444B04Rik	chr4:154775077-154795813	3.03785	2.06671	2.84751	0.634749	0.870317	0.63396
5830454E08Rik	chr9:120486447-120487190	1.92977	1.76135	1.09418	0.617376	0.230961	0.315976
5830473C10Rik	chr5:90990234-91026932	0	0	0	0	0	0
5930403L14Rik	chr4:154004799-154010476	0	0	0	0	0	0
5930412G12Rik	chr5:129085004-129106562	0.215211	0.295276	0.167671	0	0	0
5930430L01Rik	chr5:149801631-149806791	0.156424	0.155382	0.172995	4.61862	5.03456	4.93954
5930438M14Rik	chr13:102002081-102017506	0.0453661	0	0	0	0	0
6030407O03Rik	chr1:73664954-73911040	0	0	0	0	0	0
6030408B16Rik	chr15:101123642-101127857	0.0390731	0	0.0820297	0	0	0
6030419C18Rik	chr9:58336409-58347549	0.176581	0.735561	0.563263	21.0249	21.2858	19.2649
6030440G07Rik	chr12:112232607-112252082	0	0	0	0	0	0
6030443J06Rik	chr5:22056230-22063989	0.063591	0.0676615	0.0266364	0.220555	0.204832	0.1696
6030458C11Rik	chr15:12737931-12754412	20.5709	19.8404	19.2738	8.86563	8.47458	7.80107
6030466F02Rik	chr8:126257857-126263841	0.087432	0.0625413	0.147137	0	0	0
6030468B19Rik	chr11:117658973-117668622	0	0	0	0	0	0
6030469F06Rik	chr12:31853726-31870787	0	0	0	0	0	0
6030498E09Rik	chrX:36125956-36315865	0	0	0	0	0	0
6230400D17Rik	chr14:21521233-21522321	0.727779	0.277112	0.36125	0.462896	0.654743	0.334214
6330403A02Rik	chr1:182362503-182413635	0.0101783	0.00540882	0.00852173	0	0	0
6330403K07Rik	chr11:70845442-70847119	0.253137	0.244076	0.191546	0.706959	0.362668	0.443263
6330407A03Rik	chr4:3642110-3643953	0	0	0	0.0226928	0.0404124	0
6330408A02Rik	chr7:13844315-13864070	3.1821	3.28824	2.95866	1.73898	1.89079	2.02427
6330409D20Rik	chr2:32588140-32596536	0.329103	0.443512	0.416418	0	0	0
6330410L21Rik	chr3:129456675-129466800	0	0	9.84846e-11	0	0	0
6330415B21Rik	chr6:77330250-77332469	0.38875	0.577529	0.354649	0	0	0
6330416G13Rik	chr4:63221393-63247387	0.134831	0.153811	0.0807094	1.73805	1.68219	1.69109
6330418K02Rik	chr5:138705272-138707889	0.87668	0.708264	0.677395	0.531971	0.928589	1.11166
6330419J24Rik	chrX:53627762-53631647	8.74121	9.66155	10.051	0.0746312	0.0666626	0.0112957
6330549D23Rik	chr3:96410584-96433742	1.00709	0.924101	1.24006	1.15391	1.15608	1.20027
6430411K18Rik	chr12:110829746-110831061	0	0	0	0	0	0
6430503K07Rik	chr2:147013159-147014218	0.156814	0	0.135486	0	0	0
6430531B16Rik	chr7:147158201-147164654	0	0	0	0.0841216	0	0
6430548M08Rik	chr8:122638051-122689207	7.02184	6.46278	7.24742	1.61643	2.05399	2.1789
6430550D23Rik	chr2:155826178-155833713	0.15423	0.550481	0.296191	0.0828447	0.118847	0.175523
6430562O15Rik	chr13:100180790-100182781	0.11558	0.0986562	0.135549	0.0741897	0.066134	0.0673487
6430571L13Rik	chr9:107242970-107252014	0.272573	0.428479	0.373058	0.0306929	0.12326	0.0696447
6430573F11Rik	chr8:37552244-37576067	8.56702	10.4623	9.73397	0	0.040906	0
6430584L05Rik	chr6:55346880-55362279	0	0.0120155	0.00945445	0	0	0.0218882
6430706D22Rik	chr1:90159687-90165983	16.4165	16.5914	16.2196	31.7617	32.3448	29.4425
6430710C18Rik	chr2:72583902-72651774	0	0	0	0.109919	0	0
6530402F18Rik	chr2:29100635-29108513	0.160268	0.153478	0.107412	0.718365	0.634782	0.932609
6530411M01Rik	chr17:9340583-9360887	0	0	0.030637	0	0	0
6720416L17Rik	chr2:74586478-74600953	0	0	0	0	0	0
6720468P15Rik	chr19:57583053-57587278	0.0318787	0.0342417	0.134198	0	0	0
6720483E21Rik	chr1:20878730-20880554	0	0	0	0.133007	0.196087	0.0400275
6720489N17Rik	chr13:62704374-62725542	4.23866	4.74128	4.01843	3.67688	3.71689	4.63781
6820408C15Rik	chr2:152241322-152270066	0	0.079615	0.0208255	0	0.0225666	0
6820431F20Rik	chr8:19863863-19893010	32.9229	36.4542	33.3489	29.4079	27.9125	29.8265
6820431F20Rik	chr8:19991155-20020278	78.9564	85.1742	76.7581	68.0225	67.7588	69.4026
7420426K07Rik	chr9:98803537-98805041	0	0	0	0	0	0
7420461P10Rik	chr1:164577373-164588350	0	0	0	0	0	0
7420700N18Rik	chr8:32478220-32492910	0	0	0	0.0240918	0	0
7420701I03Rik	chr12:11054618-11085547	0	0	0	0	0	0
7530416G11Rik	chr15:85323165-85333657	0	0	0	0	0	0
7630403G23Rik	chr9:33849955-33866604	0	0	0	0	0	0
8030411F24Rik	chr2:148607744-148611672	0	0	0	0	0	0
8030423F21Rik	chr5:52998788-53010250	0	0	0.0423833	0	0	0
8030423J24Rik	chr13:71021825-71023381	0.121761	0.396943	0.154702	0	0	0
8030442B05Rik	chr2:11259992-11320127	0	0	0	0	0	0
8030443G20Rik	chr4:108615447-108644682	0	0	9.57318e-12	0	0	0
8030462N17Rik	chr18:77872019-77952749	6.98435	7.37252	6.47383	6.29619	5.7984	5.75417
8430408G22Rik	chr6:116600701-116602865	0.0981655	0.0351596	0.0275538	0	0	0
8430419L09Rik	chr6:135148004-135186258	10.1954	10.5485	10.808	2.74325	3.10678	2.80252
8430422H06Rik	chr18:14390814-14437051	0	0	0	0	0	0
8430423G03Rik	chr5:149761825-149763234	0	0	0	0.485058	0.628886	0.53984
8430426J06Rik	chr15:81073083-81082292	0	0.072764	0	0.145785	0	0
8430427H17Rik	chr2:153233196-153355707	9.18924	9.34132	9.58113	1.10048	1.19093	1.00047
8430429K09Rik	chr11:3352439-3379834	4.44623	3.57192	5.26923	4.06755	4.5649	4.67759
8430431K14Rik	chr19:31288032-31290886	0	0	0	0	0	0
8430436N08Rik	chr4:7487834-7500948	0	0	0.0366767	0.0470017	0.0415419	0.169656
8430437L04Rik	chr2:72541566-72567525	0	0	0	0	0	0
9030025P20Rik	chr17:15115827-15128541	1.68133	1.63364	1.82522	1.18155	1.51356	1.4559
9030204H09Rik	chr2:35674709-35678905	0	0.230658	0	0	0	0
9030404E10Rik	chr16:30021927-30039565	0	0	0	0	0	0
9030612E09Rik	chr10:42894504-42896371	0.312368	0.467681	0.402321	0.245641	0.0596585	0.222666
9030617O03Rik	chr12:102017332-102110820	0.0987508	0.0467543	0.064384	0.222731	0.272306	0.21294
9030619P08Rik	chr15:75258035-75262259	0	0	0	0	0	0
9030624G23Rik	chr12:24728066-24782134	0	0.0351673	0	0.088165	0.0314503	0.0319952
9030624J02Rik	chr7:125883784-125985005	16.6119	14.5577	17.2416	13.7363	13.526	13.946
9030625G05Rik	chr18:75132417-75141201	0	0	0	0	0	0
9130008F23Rik	chr17:41012430-41017507	0	0	0	2.28171	1.80074	2.57862
9130011E15Rik	chr19:45892633-46072978	5.70332	5.34729	5.22275	6.31326	6.63856	7.34604
9130015A21Rik	chr12:36356962-36379790	0	0	0	0	0	0
9130015L21Rik	chr2:159842388-159866356	0	0	0	0	0	0
9130019O22Rik	chr7:134525773-134530680	1.35202	1.37242	1.50801	0.181619	0.141006	0.251871
9130019P16Rik	chr6:54219674-54380215	0.179661	0.11566	0.0974494	0	0	0
9130023H24Rik	chr7:135377964-135381545	1.0704	1.05134	1.10731	0.543987	0.66018	0.739411
9130024F11Rik	chr1:57028312-57032040	0.617357	0.884272	0.478041	1.78028	1.44358	1.53206
9130204L05Rik	chr3:90892058-90894727	0	0	0	0	0	0
9130209A04Rik	chr18:47612321-47630522	0	0	0	0	0	0
9130221F21Rik	chr6:71963889-71992522	0	0	0	0	0	0
9130221H12Rik	chr7:26013741-26015283	6.70302	6.34503	8.64125	4.67143	3.49787	3.76238
9130227L01Rik	chr1:55988084-56028942	0	0	0	0	0	0
9130230L23Rik	chr5:66379166-66395524	0	0	0.0240758	0	0	0
9130401M01Rik	chr15:57853826-57865849	25.6505	25.3296	27.3413	34.2295	36.4044	34.4872
9130409I23Rik	chr1:182981367-182990798	0.346927	0.676447	0.394229	0.0656409	0.0194875	0.0595066
9230009I02Rik	chr11:50898588-50905337	0	0	0	0	0	0
9230102K24Rik	chr10:110037705-110053017	0	0	0	0	0	0
9230102O04Rik	chr2:9804667-9811167	0	0	0	0	0	0
9230104L09Rik	chr2:148672449-148676670	0	0	0	0	0	0
9230105E05Rik	chr10:119826578-119829849	0	0	0	0.124608	0.063497	0.0968976
9230110C19Rik	chr9:8021671-8042823	3.35755	3.25661	3.92437	3.62035	3.87503	3.885
9230110F15Rik	chr9:35645913-35651735	0	0	0	0	0	0
9230112D13Rik	chr14:35324806-35335987	0	0	0.0627055	0	0	0
9230112J17Rik	chr9:60371773-60393689	0.0159277	0	0.0401007	0	0	0
9230114K14Rik	chr5:52581919-52589223	2.51937	3.0856	2.5949	0.899541	1.00657	0.642293
9230116L04Rik	chr12:80189691-80204926	0.101681	0.0541953	0.0645776	0.0553473	9.0947e-10	0.0246059
9230116N13Rik	chr1:138308492-138312096	0.180826	0.347711	0.258067	0.23245	0.397112	0.228392
9330020H09Rik	chr15:98397754-98401295	1.30339	1.18042	1.39349	0.328855	0.382039	0.378379
9330102E08Rik	chr6:128119717-128133821	0.280028	0.153848	0.128676	0.385757	0.37073	0.368018
9330111N05Rik	chr13:81103334-81218856	0	0	0	0	0	0
9330117O12Rik	chr18:54771397-54799524	1.03889	1.02049	0.979583	0	0	0
9330133O14Rik	chr8:124967555-124970376	2.9763	3.35259	3.94515	1.33943	1.24478	1.14163
9330151L19Rik	chr12:70298197-70300855	4.02302	4.46764	4.0504	1.25097	1.52066	1.2946
9330158H04Rik	chr6:36283137-36338234	0.0114745	0	0	0	0	0
9330159F19Rik	chr10:28931448-28950585	6.77039	7.60627	6.90783	0.139986	0.244852	0.15619
9330159M07Rik	chr9:88736635-88753708	0.184277	0.229854	0.139044	0.631042	0.683489	0.728595
9330162012Rik	chr13:25029269-25030918	7.00089	6.08856	6.7431	0.182319	0.269932	0.192527
9330162B11Rik	chr1:189830454-189832869	0.0508972	0.0181161	0.028479	0	0	0
9330175E14Rik	chr8:96957026-96959003	0	0	0	0	0	0.0258755
9330175M20Rik	chr1:51275229-51390623	0	0	0	0	0	0
9330178D15Rik	chr3:155639317-155671556	0	0	0	0	0	0
9330179D12Rik	chr6:127099406-127162437	0	0	0	0.0447476	0.0395765	0.0807939
9330182L06Rik	chr5:9266192-9480717	8.13537	7.59748	7.32802	0.0157605	0	0.0143244
9330182O14Rik	chr15:39965910-39981556	0	0	0	0	0	0
9330188P03Rik	chr14:105988765-105993146	0	0	0	0.0933507	0	0
9430007A20Rik	chr4:144109724-144119256	0	0	0	0	0	0
9430008C03Rik	chr2:158179435-158187258	8.48264	7.99669	7.89706	2.62404	3.2482	3.18526
9430014N10Rik	chr15:93735286-93757542	0	0	0	0	0	0
9430015G10Rik	chr4:155484106-155501372	12.74	11.6385	12.0492	7.58161	8.16084	7.52079
9430016H08Rik	chr1:57463391-57472802	12.6802	12.9675	14.7193	16.4895	17.9766	16.5068
9430018G01Rik	chr6:43392427-43424317	0.0253049	0.0269298	0.021201	0.225081	0.209312	0.294523
9430019J16Rik	chr2:75274113-75282236	0	0	0	0	0	0
9430020K01Rik	chr18:4634926-4682867	0.65345	0.583976	0.480769	16.6016	16.6733	15.8542
9430021M05Rik	chr2:162486898-162500940	0.175697	0.281482	0.309713	0	0	0
9430037G07Rik	chr9:88490162-88494081	0.170406	0.255948	0.194371	1.11433	0.859153	0.986553
9430038I01Rik	chr7:144567251-144602439	3.79126	4.61412	5.08903	2.77484	3.70156	3.02232
9430041J12Rik	chr7:4025726-4072330	0	0	0	0	0	0
9430060I03Rik	chr1:94830119-94847167	0.392044	0.584318	0.523873	0.222182	0.537677	0.227677
9430069I07Rik	chr15:34278805-34287627	0	0	0	0	0	0
9430076C15Rik	chr6:53237288-53347210	0.153289	0.301567	0.108747	0.21423	0.371437	0.137323
9430083A17Rik	chr13:51193106-51196096	0.478628	0.484569	0.56182	0.0127888	0.0685322	0.0696778
9430091E24Rik	chr8:113651343-113669398	1.42283	1.73238	1.25383	0.368986	0.52138	0.348856
9530002B09Rik	chr4:122366501-122382378	0	0	0	0	0	0
9530003J23Rik	chr10:116670808-116675737	0	0	0	0	0	0
9530026F06Rik	chr1:61435275-61452748	0	0	0	0	0	0
9530026P05Rik	chr6:92890575-93061743	0.0489847	0	0	0.106179	0	0.0478544
9530027J09Rik	chrX:45629968-45638603	0.935178	0.961655	0.936561	0.383644	0.333575	0.393807
9530036O11Rik	chr5:28793523-29045749	0	0	0	0	0	0
9530051G07Rik	chrX:149472171-149507458	0.318686	0.19434	0.260455	0	0.0074183	0.00753811
9530052E02Rik	chr8:11007849-11054541	0.104621	0.0566493	0	0	0.0500234	3.26078e-15
9530053A07Rik	chr7:28914484-28949830	0.0125152	0	0.0139683	0.0177828	0.019904	0.0404316
9530059O14Rik	chr9:122481618-122489765	0.17414	0.240944	0.153202	0.00929456	0	0
9530068E07Rik	chr11:52209929-52222225	45.3928	43.9258	46.1946	113.144	114.387	112.981
9530077C05Rik	chr9:22216020-22249123	5.16598	5.41469	5.37576	1.46042	1.85281	1.47756
9530080O11Rik	chr4:95626401-95634346	0.149838	0.346462	0.117699	0	0	0
9530082P21Rik	chr17:23886202-23891032	10.0654	9.55073	10.8206	12.9955	13.822	13.0596
9530091C08Rik	chr9:68613152-68621129	0.0248498	0.0264009	0.0381357	0.00441359	0	0.00401398
9630001P10Rik	chr5:46030513-46036708	0	0	7.60646e-11	0	0	0
9630013A20Rik	chr14:84858644-84876231	0.0185173	0	0	0	0.0530432	0
9630028B13Rik	chr1:187253235-187265698	0.0103368	0	0	0	0	0.0100292
9630028H03Rik	chr2:135406265-135408956	0.0326007	0.0696041	0.0273583	0.0523497	0	0
9630033F20Rik	chr6:127035133-127059570	2.41963	2.35214	2.61277	3.59477	3.41397	3.83176
9830107B12Rik	chr17:48262554-48283257	0	0	0	0	0	0
9830132P13Rik	chr3:127619088-127658138	0	0	0	0	0	0
9830147E19Rik	chr7:49864895-49897974	0.809878	1.22892	0.726551	0.777156	0.934599	1.28471
9830166K06Rik	chr19:8726285-8737825	0	0.0140632	0	0	0	0
9930012K11Rik	chr14:70554211-70559309	0.212406	0.268461	0.211062	1.67899	1.45663	1.65294
9930014A18Rik	chr15:60654519-60662955	0.424164	0.346477	0.283173	0.324894	0.34244	0.417976
9930021J03Rik	chr19:29788891-29880499	8.2784	8.76879	8.1864	8.76637	7.99246	8.35956
9930104L06Rik	chr4:124614291-124621905	3.69884	3.64994	3.46416	3.0743	3.39704	2.90981
9930111H07Rik	chr1:87671845-87681269	0	0	0	0	0	0
9930111J21Rik1	chr11:48759651-48792883	2.46742e-07	2.38318e-07	0.00753461	0.541965	0.664809	0.566116
9930111J21Rik2	chr11:48779318-48792900	0.00769319	0.00820974	0	0.213271	0.129967	4.29517e-06
9930111J21Rik2	chr11:48851161-48864744	0.00769361	0.00821015	0	0.663883	0.564266	0.482524
a	chr2:154839305-154876748	0.0923993	0	0	0	0	0
A130010J15Rik	chr1:194999662-195004026	3.93142	3.72995	3.65673	3.01799	2.90527	3.19837
A130077B15Rik	chr10:122002078-122006947	0.0143786	0	0	0	0	0
A1bg	chr15:60749143-60752825	0	0	0	0	0	0
A1cf	chr19:31943250-32023896	0	0	0	0	0	0
A230001M10Rik	chr3:102066327-102092694	0.125195	0.13389	0.105162	0	0	0
A230009B12Rik	chr17:10649081-10685923	0	0.0438129	0	0	0	0
A230020J21Rik	chr1:192849229-192853660	0.282297	0.0811235	0.0324175	0.0439771	0.146478	0.0821528
A230028O05Rik	chr16:25059724-25069144	0	0	0	0.110601	0.0864058	0.138068
A230046K03Rik	chr10:83006685-83059218	6.01133	7.35288	5.91058	10.5796	9.84081	10.6011
A230050P20Rik	chr9:20673085-20678751	10.5549	8.86557	11.6757	0.99866	1.06381	1.35461
A230056J06Rik	chr13:59681536-59686584	0.0563291	0.0120026	0.0566659	0.0361127	0.0322609	0.0218647
A230056P14Rik	chr7:63217900-63235466	0.845014	0.777722	0.407397	0.1458	0.177446	0.112991
A230057D06Rik	chr7:68850735-69072460	1.77625	2.30653	1.71601	0.0204679	0.0364749	0
A230065H16Rik	chr12:112645019-112650288	0	0	0	0	0	0
A230070E04Rik	chr14:68741808-68749428	0.140792	0.465591	0.236118	0	0.0200981	0
A230072C01Rik	chrX:20538801-20564475	3.38984	2.52377	3.26533	1.11579	1.08349	1.13617
A230072E10Rik	chrX:147747877-147776422	0.677645	0.939952	0.682327	0.0236258	0	0.0104257
A230073K19Rik	chr7:66537248-66544536	0.214342	0.352367	0.21511	0.11176	0.143416	0.145926
A230077H06Rik	chr7:48104522-48153694	0.0369036	0.0524444	0.020629	0	0	0
A230103J11Rik	chr8:87577058-87584359	0.744996	0.953015	0.743255	0.419385	0.256553	0.407851
A230108P19Rik	chr2:6114296-6242657	0.0440789	0	0.0246522	0.0157197	0	0
A2m	chr6:121586190-121629256	0	0	0	0	0	0
A330009N23Rik	chr15:101051621-101055617	1.62019	2.32837	2.3362	0.351532	0.0935481	0.332177
A330021E22Rik	chr5:5580981-5664232	0	0	0	9.32028	8.93122	8.78277
A330023F24Rik	chr1:196843592-196864102	0.234714	0.305064	0.376762	0.0834496	0.0871095	0.0948232
A330032B11Rik	chr19:37248332-37271031	0.0201343	0	0	0.0215852	0.0384529	0
A330033J07Rik	chr13:48139599-48357992	0.614882	0.423342	0.504888	0	0	0.0124343
A330035P11Rik	chr14:122497160-122506196	0.227456	0.385203	0.359085	0.286154	0.306544	0.207818
A330040F15Rik	chr19:12660357-12671056	0.167164	0.0901341	0	0.361359	0.319561	0.326196
A330041J22Rik	chr9:86589474-86595286	0.169275	0.158421	0.0355493	0	0.0202062	0.0411381
A330048O09Rik	chr13:48367786-48369253	0	0	0	0	0	0
A330049N07Rik	chr10:72436050-72549453	0	0	0	0	0	0
A330050F15Rik	chr17:69788665-69838573	0	0	0	0	0	0
A330069E16Rik	chr2:91077302-91078514	1.04933	1.01253	1.3325	0.634056	1.00372	0.513412
A330070K13Rik	chr5:130854720-130860501	0	0	0	0	0	0
A330074K22Rik	chr8:122728333-122752130	0.0738426	0.141806	0.0743381	0.268616	0.19739	0.344167
A330076C08Rik	chr13:44288957-44311856	0	0	0	0	0	0
A330076H08Rik	chr7:69088786-69127189	1.91331	2.13747	1.48228	0.0912024	0.0406029	0.0826653
A330093E20Rik	chr18:45843140-46204914	0.502298	0.588817	0.468638	0	0	0
A330102I10Rik	chr13:29106282-29132205	0	0.123374	0	0.24697	0.240811	0
A3galt2	chr4:128436501-128446542	0.633862	0.486947	0.688052	0.0110994	0.0297551	0.0100821
A430005L14Rik	chr4:153331345-153336033	69.7196	68.5127	74.8965	20.5753	21.409	20.8934
A430033K04Rik	chr5:139064086-139090054	5.62317	6.05134	6.16525	2.47836	1.88998	1.83357
A430035B10Rik	chr6:8457058-8459161	0.956086	0.809167	0.936766	0.0854084	0.171181	0.116151
A430078G23Rik	chr8:3353414-3390299	0.00844961	0.0321611	0	0	0	0.00390508
A430088P11Rik	chr15:80521454-80528040	0.00860795	0.0260422	9.67062e-09	0	0	0
A430089I19Rik	chr5:94731543-94735821	0.0625631	0.0947325	0.0383826	0.00753883	0.0134258	0.0563754
A430089I19Rik	chr5:95380098-95384376	0.0892159	0.0676206	0.0649117	0.00753376	0.0134168	0.0460944
A430089I19Rik	chrUn_random:1585650-1589928	0.0492069	0.0947325	0.0295251	0.00753883	0.0134258	0.0153751
A430090L17Rik	chr13:114914555-114941800	0.132528	0.151174	0.14279	0.05054	0	0.0275496
A430093F15Rik	chr19:10815436-10860533	0.0536947	0.0764754	0.0601001	0.0383438	0.0170895	0
A430105I19Rik	chr2:118579880-118588397	2.46719	2.50509	2.56047	3.42345	3.59059	3.29752
A430107P09Rik	chr14:54285614-54288010	0	0	0	0	0	0
A4galt	chr15:83057151-83082204	0.19948	0.271216	0.357148	5.81756	5.92005	6.34039
A4gnt	chr9:99512920-99522786	0	0	0	0.0420987	0	0
A530006G24Rik	chr2:147536428-147543368	0	0	0	0	0	0
A530013C23Rik	chr2:167516258-167522913	0	0	0.0148987	0.05706	0.118684	0.0690062
A530016L24Rik	chr12:113727658-113738138	0.11055	0.0736871	0.115906	0	0	0
A530032D15Rik	chr1:85084713-85106428	0	0	0	0	0	0
A530046M15Rik	chr13:15899075-15919370	0	0	0	0.314357	0.558813	0.258755
A530050N04Rik	chr18:61629878-61644261	0	0	0	0	0	0
A530053G22Rik	chr6:60229036-60353701	0	0	0	0	0	0
A530054K11Rik	chr13:67717937-67738690	1.74438	1.9524	1.7825	1.67919	1.38068	1.54017
A530058N18Rik	chr2:113839300-113858028	0.842444	0.846476	0.686307	0	0	0
A530064D06Rik	chr17:48288845-48304207	0	0	0	0	0	0
A530065N20Rik	chr13:60131071-60218030	0	0	0	0	0	0
A530072M11Rik	chr4:16091256-16193372	0.0630975	0.112474	0.053003	0.270669	0.36153	0.470243
A530088E08Rik	chr17:32539958-32541753	0	0.0233899	0.0183678	0	0	0
A530099J19Rik	chr13:19819285-19824820	0	0	0	0	0	0.0126555
A630001G21Rik	chr1:87613657-87633181	0.0597554	0	0.100368	0.0213521	0	0
A630007B06Rik	chr19:56865452-56888173	7.89741	7.49781	6.64514	10.8329	10.1293	10.2258
A630010A05Rik	chr16:14562409-14621377	0	0	0	0	0	0
A630012P03Rik	chrX:49929019-49972224	0	0	0	0	0	0
A630019I02Rik	chr13:93864787-93868923	0	0.0263363	0	0	6.27589e-06	0
A630020A06	chr15:3946038-3965858	0.049731	0.0741384	0.100029	0.106223	0.161389	0.164042
A630023A22Rik	chr14:34864315-34915940	0	0	0	0.0691506	0.184049	0
A630023P12Rik	chr5:110943941-110954998	0	0	0	0	0	0
A630033H20Rik	chrX:104344265-104369000	0	0	0	14.4735	13.7473	14.7644
A630066F11Rik	chr10:7383168-7384421	0.594774	0.940676	1.47374	0.384751	0.534899	0.375038
A630072M18Rik	chr5:20456806-20462216	0.727308	0.756087	0.675186	0.607994	0.54479	0.592255
A630073D07Rik	chr6:132575128-132577529	0	0	0	0	0	0
A630075F10Rik	chr2:169886739-169896278	0	0	0	0	0	0
A630076J17Rik	chr3:107033531-107036949	0	0	0.0854005	0	0	0
A630077J23Rik	chr4:43764730-43772336	0.104104	0.0563634	0.0440082	0	0	0
A630089N07Rik	chr16:98283676-98303604	3.56522	4.14915	2.8439	4.14168	4.18315	4.85947
A630095E13Rik	chr9:36443338-36446187	0	0	0.301992	0	0	0
A630095N17Rik	chr1:75216669-75228668	0	0	0	0	0	0
A730006G06Rik	chr17:48201738-48227328	0	0	0	0	0	0
A730008H23Rik	chr1:90161402-90174132	9.62753	10.3687	9.6169	20.6926	19.3415	19.592
A730017C20Rik	chr18:59222034-59236614	0.12982	0.0925836	0.0545307	0	0	0
A730017L22Rik	chr2:130698276-130732132	0.6396	0.849087	0.628296	1.51931	1.44468	1.39379
A730018C14Rik	chr12:113649233-113661409	0	0	0.0378678	0	0	0
A730020E08Rik	chr6:61125597-61130804	1.42173	1.41921	1.74192	0.0517442	0.0920585	0.0937484
A730020M07Rik	chr3:121337855-121349371	0	0	0.0131155	0.033458	0.0149231	0.01518
A730036I17Rik	chr2:129044704-129061342	0	0	0	0	0	0
A730043L09Rik	chr9:62090402-62091907	0	0	0	0	0	0.0360213
A730046J19Rik	chrX:140588237-140600817	0.00725011	0	0	0	0	0
A730056A06Rik	chr7:80458691-80520660	0	0.0398209	0	0	0	0
A730082K24Rik	chr7:122092163-122127481	0	0	0	0	0	0
A730085K08Rik	chr9:122291139-122307919	0.146064	0	0	0	0	0
A730090H04Rik	chr11:95006366-95020361	0.192483	0.206113	0.222462	0.0258323	0	0.0468025
A730090N16Rik	chr3:65127941-65153351	0	0.065667	0.0257414	0.0987482	0.204523	0.148899
A730098P11Rik	chr16:24529399-24534558	34.4427	34.7903	34.6936	39.9921	38.7594	37.1499
A830009L08Rik	chr13:91508594-91527690	0	0	0	0	0	0
A830010M20Rik	chr5:107926763-107941575	2.61921	3.00803	2.57404	1.12487	1.08228	1.03242
A830018L16Rik	chr1:11404185-11965983	1.45358	1.62731	1.27255	0	0	0
A830019L24Rik	chr3:142906018-142920960	0	0.0519677	0.0203956	0	0	0
A830052D11Rik	chr18:32518710-32537938	0.364544	0.0436577	0.204978	0.131275	0.54199	0.316085
A830080D01Rik	chrX:155970599-156031013	11.729	13.4683	11.1171	5.04023	5.19862	5.98568
A830082K12Rik	chr13:78337277-78375825	2.22989	2.41482	2.44076	1.64324	1.29589	1.53801
A830082N09Rik	chr10:33707021-33714861	0.784435	0.784133	0.741373	0.12135	0.0965854	0.102186
A930001A20Rik	chr3:14971200-15002727	0	0	0	0	0	0
A930001C03Rik	chr19:4439322-4448325	1.02899e-07	0	0	2.43707e-08	0.635926	0.137614
A930003A15Rik	chr16:19876660-19884367	0	0.051037	0	0	0	0
A930003O13Rik	chr5:22244728-22252702	0	0.0210928	0.0331412	0.0629667	6.50038e-70	0
A930004D18Rik	chr2:17946815-17959368	2.26004	2.21642	2.51134	1.5191	1.31252	1.21993
A930005H10Rik	chr3:115584496-115591048	5.09173	5.03813	5.2733	2.32241	2.24833	2.91394
A930006I01Rik	chr2:103178757-103212921	0	0	0	0	0	0
A930006K02Rik	chr16:91465348-91470368	1.55042	1.04843	1.50493	0.807779	0.777356	1.01425
A930007I19Rik	chr19:29578152-29596477	0	0.0342857	0.0134768	0.0343821	0.0459994	0
A930009A15Rik	chr10:115007041-115019510	0	0	0	0	0	0
A930011G23Rik	chr5:99726262-100158079	0.0420629	0.0224003	0.0176283	0	0	0
A930011O12Rik	chr14:65206951-65212798	0.059941	0.0182267	0.014349	0	0	0
A930012L18Rik	chr18:44821318-44835925	7.85749e-209	0.142485	0.0138814	0.319381	0.215596	0.246974
A930013F10Rik	chr8:23744856-23747281	5.51111	7.1966	6.05443	1.51507	1.86041	2.02538
A930015D03Rik	chr17:36131448-36175119	2.815	3.22426	2.38914	4.30622	3.09819	3.65776
A930016O22Rik	chr7:20002814-20006766	0.0474074	0.0168652	0.0663015	0	0	0
A930017M01Rik	chr15:44712939-44716289	1.02138	1.27853	1.00615	0	0	0
A930018P22Rik	chr2:103962925-103964903	0	0.0734043	0	0	0	0
A930019D19Rik	chr2:146085021-146092896	0.155899	0.168806	0.08787	0	0	0
A930024E05Rik	chr5:123439362-123448350	2.99108	1.75252	2.82201	0.593085	0.62603	0.756694
A930041C12Rik	chr5:108059268-108062869	0.336649	0.381507	0.145756	0	0	0
AA387883	chr19:52997670-53001421	0.142624	0.0254509	0.0199792	0	0	0
AA388235	chr17:34118436-34122303	1.80983	1.8452	2.02074	0.177395	0.188597	0.148111
AA413626	chr11:4818518-4818921	0.4714	0.56832	0.425095	0.576895	0	0
AA414768	chrX:12513998-12515667	3.16152	3.48782	3.0801	0.179996	0.434623	0.209649
AA415398	chr4:119202922-119211374	2.71244	1.61369	2.67217	0.393589	0.194749	0.317163
AA465934	chr11:83105200-83108139	1.66104	1.34521	2.01105	0	0	0.578953
AA467197	chr2:122463622-122466812	0	0.120718	0	0	0	0
AA474331	chr10:39612565-39619044	1.46631	0.800704	1.4009	1.44359	0.70175	1.29484
AA536875	chr14:123567724-123575398	0	0	0	0.0219337	0.058611	0
AA543186	chr2:25182969-25188091	0.563291	0.477403	0.414237	0.15116	0.224155	0.182601
AA543401	chr9:107095137-107096392	0.0349094	0.0750855	0.0882277	0	0	0
AA545190	chr6:10921467-10924378	0	0	0	0	0	0
AA619741	chr1:34690379-34693055	0	0	0	0	0	0
AA792892	chr5:94806364-94813359	0.0366511	0	0	0	0	0
AA986860	chr1:132628552-132641199	0.160478	0.171047	0.248421	0.98966	1.26087	1.09031
AA987161	chr13:67690375-67710644	1.67158	2.32607	1.88697	1.58291	1.61769	1.60951
Aaas	chr15:102168677-102181190	28.944	26.4291	31.3764	55.7053	58.1452	55.034
Aacs	chr5:125956242-125997773	25.2427	22.3031	26.6815	37.7956	36.373	38.3907
Aadac	chr3:59835709-59844079	0	0	0	0	0	0
Aadacl2	chr3:59810664-59829342	0	0	0	0	0	0
Aadacl3	chr4:144043673-144053659	0	0	0	0	0	0
Aadat	chr8:62984920-63024474	0	0	0	0	0	0
Aaed1	chr13:64393143-64414018	19.9461	20.8176	21.0598	12.1421	11.4145	11.8475
Aagab	chr9:63450461-63489696	20.0911	19.3496	21.0743	13.8459	14.8307	14.1899
Aak1	chr6:86799510-86953221	6.33773	5.92081	5.57707	8.12206	7.81168	7.9679
Aamdc	chr7:104698840-104728007	2.64376	1.88054	3.81998	7.32151	7.26128	5.45272
Aamp	chr1:74326413-74331312	59.7397	56.0339	64.2311	121.465	125.132	121.52
Aanat	chr11:116455000-116458994	0.0314944	0	0.0265142	0.0339091	0	0
Aar2	chr2:156373311-156394708	6.50755	6.86882	7.64793	8.09906	8.01854	8.24024
Aard	chr15:51871652-51877269	0.379869	1.22399	1.35916	0.0340844	0	0
Aars	chr8:113557741-113579469	76.33	77.3677	79.431	104.334	107.035	102.644
Aars2	chr17:45643789-45657792	3.87624	3.78639	4.74036	5.79278	6.56529	6.34672
Aarsd1	chr11:101268153-101278747	49.4243	51.6497	57.1184	29.4712	30.568	31.2355
Aasdh	chr5:77304959-77334539	2.87173	2.6249	2.71128	1.6391	1.75817	1.76406
Aasdhppt	chr9:4294792-4309494	10.7216	11.0349	11.179	8.3151	9.50721	10.1231
Aass	chr6:23022172-23082986	0	0	0	0	0	0
Aatf	chr11:84236357-84327003	34.0111	33.0204	35.0007	27.2549	26.7912	25.4389
Aatk	chr11:119868631-119908459	14.5607	14.7885	15.3103	0.00697722	0.0374629	0.0380617
AB041803	chr6:31043562-31168474	0.182881	0.209175	0.312295	0.130969	0.101618	0.410827
AB124611	chr9:21330620-21349775	0.198077	0.117634	0.12283	0.196527	0.220793	0.284152
Abat	chr16:8513521-8621660	0.995309	0.928431	0.9881	1.25587	1.84431	1.67695
Abca1	chr4:53043660-53172767	0.459	0.504392	0.562877	1.5382	1.49033	1.44553
Abca12	chr1:71289663-71461484	0.0198095	0	0.0066326	0	0	0
Abca13	chr11:9091944-9584262	0.00605094	0.0128465	0.00506289	0	0	0
Abca14	chr7:127347477-127468866	0	0	0	0	0	0
Abca15	chr7:127472197-127551201	0	0	0	0	0	0
Abca16	chr7:127553160-127688327	0	0	0	0	0	0
Abca17	chr17:24401223-24484197	0	0	0	0	0	0
Abca2	chr2:25284193-25304059	14.559	13.6592	14.1872	4.86528	4.64002	5.16328
Abca3	chr17:24488967-24547149	10.7414	10.6641	11.2344	4.38123	4.56538	4.52706
Abca4	chr3:121747377-121882979	0.00457934	0	0	0.00976169	0.00436985	0.00887709
Abca5	chr11:110130682-110199030	1.13684	1.39842	1.03674	3.30768	3.10153	3.48959
Abca6	chr11:110038135-110113090	0	0	0	0	0	0
Abca7	chr10:79460359-79478317	8.98731	8.2183	8.8778	6.69277	6.31941	6.75508
Abca8a	chr11:109886947-109957251	0	0	0	0	0	0
Abca8b	chr11:109794719-109857130	0.0108402	0.0345679	0.0136148	0.0693454	0.0672406	0.0315255
Abca9	chr11:109962135-110029467	0	0	0	0.273155	0.178279	0.258713
Abcb10	chr8:126476358-126507022	13.1074	12.5094	13.1414	8.99171	9.27463	9.1033
Abcb11	chr2:69076338-69180673	0	0	0	0	0	0
Abcb1a	chr5:8660091-8748570	0.00682703	0.0217825	0.00381196	0.969802	0.826907	0.874359
Abcb1b	chr5:8798146-8866314	0.260999	0.333803	0.214231	10.0003	8.9945	9.14249
Abcb4	chr5:8893720-8959226	2.26422	2.41418	2.0794	0.0181035	0.0242811	0.0493511
Abcb5	chr12:120106296-120204894	0	0.00953613	0.00750678	0	0	0
Abcb6	chr1:75168214-75176857	12.8392	12.7848	15.0911	7.54925	8.39378	8.24556
Abcb7	chrX:101475903-101609185	18.4018	20.1254	16.838	7.2674	7.20049	7.36114
Abcb8	chr5:23899973-23915765	13.392	12.8389	15.0997	4.39992	3.98179	4.78241
Abcb9	chr5:124511865-124545807	0.402276	0.580691	0.656627	0.0565427	0.0606276	0.133531
Abcc1	chr16:14361650-14474971	10.1138	8.86652	9.70794	42.3238	42.2792	40.9865
Abcc10	chr17:46440178-46464972	3.28631	2.55247	2.78207	1.78495	1.98732	2.17167
Abcc12	chr8:89028739-89090489	0.0379581	0.00807644	0	0.0162011	0.0072453	0.0147243
Abcc2	chr19:43856797-43912708	0	0	0	0	0	0
Abcc3	chr11:94204608-94254290	0.101855	0.0938821	0.0568717	0.0289735	0.0129607	0
Abcc4	chr14:118881913-119105441	0.447448	0.657741	0.570441	9.80039	8.84441	8.83602
Abcc5	chr16:20331376-20426467	13.9858	13.382	12.3815	11.8566	12.117	12.5561
Abcc6	chr7:53231749-53285656	0	0.0145817	0.0401909	0	0	0
Abcc8	chr7:53359892-53435403	0	0	0	0	0	0.00665576
Abcc9	chr6:142536381-142650794	0.0135105	0	0.00376793	0	0	0
Abcd1	chrX:70961935-70983626	10.0069	10.2164	10.5655	9.39113	8.78562	9.02098
Abcd2	chr15:90976301-91022238	0	0	0	1.2722	1.26623	1.14477
Abcd3	chr3:121461827-121518133	20.3947	20.8969	19.9936	20.8991	20.9154	21.5528
Abcd4	chr12:85943480-85958416	0.60945	0.464388	0.559947	5.7127	5.80209	5.00875
Abce1	chr8:82207340-82235639	65.8416	64.2446	63.4228	73.6151	69.1746	69.4696
Abcf1	chr17:36093763-36106695	53.7639	51.1305	56.8353	82.6983	81.7725	80.5007
Abcf2	chr5:24071158-24083285	58.6681	51.2462	60.4849	76.7985	76.3168	75.5098
Abcf3	chr16:20548675-20561676	10.6391	10.1682	11.2304	15.6587	15.851	16.2143
Abcg1	chr17:31194638-31254926	13.8724	12.4632	13.9729	0.0492806	0.104747	0.0336032
Abcg2	chr6:58546665-58642445	0.177057	0.22038	0.136159	20.2549	19.8849	18.4243
Abcg3	chr5:105364075-105411736	0	0	0	0	0	0
Abcg4	chr9:44081272-44096327	0.289277	0.1848	0.282828	0.0926721	0.0644246	0.0467724
Abcg5	chr17:85057573-85082263	0	0	0	0	0	0
Abcg8	chr17:85075641-85099673	0	0.0109752	0.0172756	0.0110071	0	0.0343042
Abhd1	chr5:31252438-31257468	0.4845	0.48242	0.877388	23.5543	21.4086	21.4422
Abhd10	chr16:45729837-45743068	17.4488	15.5914	19.3074	11.2106	10.1962	10.1539
Abhd11	chr5:135485021-135488045	14.293	14.4384	14.662	21.3523	20.4075	17.3467
Abhd11os	chr5:135487991-135489027	0	0	0	0	0	0
Abhd12	chr2:150658250-150730467	30.5356	30.1264	36.0835	41.9318	41.0445	37.6558
Abhd12b	chr12:71255157-71284193	0	0	0	0	0	0
Abhd13	chr8:9977716-9992154	14.1231	14.3543	13.4813	9.53094	8.63263	9.24508
Abhd14a	chr9:106342381-106350009	7.57385	8.83459	8.93649	7.10482	6.50218	6.67936
Abhd14b	chr9:106350970-106355249	3.3698	3.73465	3.70892	5.91831	5.06992	5.38439
Abhd15	chr11:77328618-77334130	14.438	13.5228	14.6694	0.442376	0.696869	0.444083
Abhd16a	chr17:35226235-35239932	15.0328	15.4949	17.609	18.5344	19.726	19.605
Abhd16b	chr2:181227910-181229685	0.133015	0.166048	0.0558805	0.0237849	0.0211715	0.0646637
Abhd17a	chr10:80046393-80053086	51.828	46.4152	54.8933	62.2742	70.8905	65.7688
Abhd17b	chr19:21727798-21760127	16.2781	16.2571	16.9302	16.7486	17.6126	17.5241
Abhd17c	chr7:91257865-91300403	34.5183	32.1867	33.2671	21.6711	21.4388	21.4209
Abhd2	chr7:86418151-86506487	31.0162	31.3865	24.8747	19.4034	18.172	18.0564
Abhd3	chr18:10644408-10706694	0.863248	0.967046	0.845916	0.0881525	0.176644	0.179802
Abhd4	chr14:54873803-54888844	3.89904	3.36019	4.48415	36.9352	35.174	36.0373
Abhd5	chr9:122260733-122290641	5.80304	5.24442	5.93904	11.8323	11.6011	12.0861
Abhd6	chr14:8835415-8889069	13.1059	12.1941	14.1451	4.07927	4.37639	3.91996
Abhd8	chr8:73980598-73987556	81.4206	76.6143	94.1972	56.4176	57.6796	61.4112
Abi1	chr2:22795508-22895761	15.6616	16.2177	15.8251	24.4598	23.4945	23.2944
Abi2	chr1:60466462-60538007	18.5775	19.0342	17.4185	18.6494	18.3049	18.6372
Abi3	chr11:95691385-95703790	0.0309476	9.2814e-08	0.0143035	0.359892	0.262745	0.303545
Abi3bp	chr16:56477958-56690248	0.0446924	0.0380573	0.0149791	0.085883	0.0416398	0.0867039
Abl1	chr2:31544056-31659882	24.4866	22.422	24.6472	29.2745	28.9645	27.7416
Abl2	chr1:158488917-158579750	5.48275	5.02017	4.57441	10.4263	9.77549	10.1573
Ablim1	chr19:57107753-57290522	1.36666	1.45189	1.35197	8.37351	8.07087	7.88285
Ablim2	chr5:36100528-36227628	1.11194	0.871293	0.859293	0	0	0
Ablim3	chr18:61959046-62071506	0.0906832	0.0956658	0.109555	0	0	0
Abo	chr2:26698022-26720515	0	0.0258208	0	0	0	0
Abr	chr11:76230233-76391241	29.6995	29.6366	31.4994	33.0601	32.3225	32.2269
Abra	chr15:41696838-41701266	0.201359	0.502771	0.300786	0.0480114	0.0427332	0.0217538
Abracl	chr10:17731066-17743058	13.7683	19.6627	17.756	80.8526	74.3233	81.8001
Abt1	chr13:23510229-23515735	4.63907	4.50991	5.09773	4.61367	4.50823	4.29499
Abtb1	chr6:88785907-88791929	7.99061	6.78951	7.95751	3.07005	4.13072	4.29493
Abtb2	chr2:103406466-103558580	1.5952	1.75691	1.71039	12.1469	12.0146	11.149
Acaa1a	chr9:119250411-119259413	9.78171	9.01098	10.4293	14.8792	15.9018	15.2217
Acaa1b	chr9:119057160-119066211	1.39474	1.17885	1.80576	2.05128	2.06016	1.77895
Acaa2	chr18:74938865-74965861	30.9325	29.3825	37.5375	43.1317	44.3998	45.663
Acaca	chr11:84008939-84215153	7.1245	6.19895	7.22643	6.86599	7.04247	6.44358
Acacb	chr5:114615526-114700767	1.24256	1.28492	1.21233	0.446858	0.477977	0.395131
Acad10	chr5:122071037-122110519	0.415265	0.421579	0.428939	0.979706	1.19829	1.19921
Acad11	chr9:103966032-104029976	4.11461	3.40047	3.50181	4.51346	4.40681	4.13032
Acad12	chr5:122048289-122068947	0.2652	0.233083	0.327237	0.389568	0.796808	0.71962
Acad8	chr9:26781725-26807134	5.90417	6.19975	6.76993	6.57389	6.41636	5.96877
Acad9	chr3:35964921-35991779	10.0745	9.22443	10.186	14.8785	14.5445	14.2154
Acadl	chr1:66877412-66909883	25.7391	23.8623	26.7815	68.3749	71.8686	65.3582
Acadm	chr3:153585316-153607607	10.1857	10.3504	10.3564	37.4337	35.0883	36.5214
Acads	chr5:115560307-115569355	20.0491	19.0923	22.9043	35.9705	38.3144	35.1857
Acadsb	chr7:138554114-138589725	5.9322	5.99291	5.51988	11.5988	11.3699	10.9085
Acadvl	chr11:69823684-69828930	25.1794	22.2224	26.3781	44.0413	42.847	42.1465
Acan	chr7:86198368-86259985	0	0	0	0.0336431	0.0215154	0.0524483
Acap1	chr11:69695068-69709041	0.014817	0.0158082	0	0.126825	0.0282912	0.05755
Acap2	chr16:31092498-31201324	6.82881	6.95185	6.26637	14.4146	13.7332	14.3348
Acap3	chr4:155265983-155281360	29.767	28.1762	32.4202	15.2603	16.5744	15.4366
Acat1	chr9:53388626-53418455	54.042	56.2744	59.9957	24.5091	24.4251	23.2467
Acat2	chr17:13135907-13153591	63.7086	57.0814	68.4164	48.1478	51.662	50.0238
Acat3	chr17:13116824-13133262	2.83983	2.21846	2.58433	1.98531	2.31005	2.19843
Acbd3	chr1:182656173-182684335	17.7328	18.0595	16.0668	36.0738	33.8564	32.7887
Acbd4	chr11:102963001-102973513	0.713804	0.899485	1.12171	3.94777	4.9894	4.85775
Acbd5	chr2:22923720-22970032	9.679	12.284	10.6465	12.1845	10.1333	11.697
Acbd6	chr1:157405249-157534363	52.1469	56.2568	49.9964	65.3836	57.0608	52.8267
Acbd7	chr2:3253439-3258269	0.850511	0	0.147346	0.193	0.163484	0
Accs	chr2:93673623-93690100	1.69506	1.98793	1.88151	0.861292	0.791013	1.11435
Accsl	chr2:93695516-93709314	0.151633	0.0179896	0.0848424	0	0	0
Acd	chr8:108222058-108224995	37.0583	34.9151	42.8189	33.0278	35.1258	34.7444
Ace	chr11:105829258-105851278	1.16065	1.33349	1.63932	3.98643	3.81462	4.13867
Ace2	chrX:160577273-160626350	0.0102943	0.0109634	0.0345177	0.0109955	0	0
Ace3	chr11:105855988-105866757	0.0169475	0	0.0284483	0	0	0
Acer1	chr17:57092912-57121549	0	0	0	0	0	0
Acer2	chr4:86520317-86578394	12.2246	11.6708	13.4948	0	0.00810688	0
Acer3	chr7:105362169-105458037	3.26566	3.72632	3.13105	3.25998	3.47186	3.07382
Ache	chr5:137729481-137735694	0.169795	0.344612	0.27086	0.0181815	0.113481	0.115455
Acin1	chr14:55260997-55305768	88.8369	85.3215	91.5725	61.504	60.0632	62.5195
Ackr1	chr1:175262016-175263634	0	0	0	0	0	0
Ackr2	chr9:121807472-121820189	0.0123852	0.0132014	0	0	0	0
Ackr3	chr1:92100554-92112297	0.281054	0.100106	0.283172	15.4573	15.0738	14.1453
Ackr4	chr9:104000467-104028973	0.0897964	0.0191845	0.0301529	0.0192378	0.0342957	0.0174484
Acly	chr11:100337665-100389314	59.0597	55.2497	58.0557	69.3822	66.3967	66.9836
Acmsd	chr1:129625989-129664141	0.097051	0.034533	0	0	0.0308863	0.0157101
Acn9	chr6:6906017-6989220	14.813	14.0539	12.8002	20.2909	25.1288	23.6992
Acnat1	chr4:49456403-49463981	0.0605146	0.0286032	0.028157	0	0	0
Acnat2	chr4:49392716-49421023	0	0	0	0	0	0
Aco1	chr4:40090297-40146042	10.5057	9.47611	10.868	19.5353	20.3457	19.9505
Aco2	chr15:81702892-81745567	92.2779	88.9602	102.857	107.349	108.393	103.481
Acot1	chr12:85350451-85358619	0.104608	0.0420405	0.087966	2.12156	2.2773	2.3155
Acot10	chr15:20594968-20596505	0.0266147	0	0.0671483	1.00108	1.09315	1.19128
Acot11	chr4:106417165-106472436	0.0253892	0.119988	0.0945068	0.0633418	0.0680202	0.0575868
Acot12	chr13:91881125-91925753	0.0117041	0.0249435	0.0196253	0	0	0
Acot13	chr13:24909823-24923358	68.0445	60.6457	82.2242	43.9698	38.2037	41.2169
Acot2	chr12:85328810-85334825	3.60689	4.99254	4.40476	1.60171	2.16257	2.19192
Acot3	chr12:85393100-85400514	0	0	0	0	0	0
Acot4	chr12:85379328-85385673	0.0479849	0.102438	0.053688	0	0	0
Acot5	chr12:85410274-85416969	0	0	0	0	0.00861204	0
Acot6	chr12:85441603-85450733	0.751142	0.596887	0.739205	0.0920769	0	0.0417273
Acot7	chr4:151552208-151645964	103.886	98.3092	121.386	55.8805	59.4873	57.5178
Acot8	chr2:164618267-164630381	7.33636	6.37423	9.1797	8.41939	7.53932	8.39227
Acot9	chrX:151697042-151732050	1.13392	1.24359	1.33057	48.5318	44.7302	44.9621
Acox1	chr11:116033196-116060359	14.3503	14.7702	14.6193	23.0033	23.4246	22.9322
Acox2	chr14:9058024-9091533	0	0	0	0.193338	0.0431227	0.175455
Acox3	chr5:35925708-35956450	2.31267	2.35427	2.21299	3.82007	3.65929	4.39297
Acoxl	chr2:127680363-127949628	0.0503218	0.0134102	0.0316478	0.0403467	0.0120092	0
Acp1	chr12:31578190-31596477	2.38706	2.65935	2.51566	1.57739	1.65149	1.61783
Acp2	chr2:91043068-91054255	6.69881	7.06458	6.92273	8.41792	8.16696	8.40118
Acp5	chr9:21931170-21940190	0	0	0	0	0	0
Acp6	chr3:96962699-96980499	12.6649	11.6736	13.8924	13.9913	14.9347	14.6994
Acpp	chr9:104190569-104240052	3.13004	4.03938	3.06782	0	0	0
Acpt	chr7:51508456-51512574	0	0	0	0	0	0
Acr	chr15:89398756-89405016	0	0.0329685	0	0	0	0
Acrbp	chr6:124999944-125013283	5.58422	4.42673	5.9543	0.974115	1.3733	1.60474
Acrv1	chr9:36500804-36506422	0.0424082	0	0	0	0	0
Acsbg1	chr9:54452803-54509692	0.0781598	0.138883	0.0546222	1.75496	2.02075	2.06114
Acsbg2	chr17:56982526-57013870	0	0	0	0	0	0
Acsf2	chr11:94418415-94463100	0.429867	0.346629	0.292209	4.89173	4.97386	5.11878
Acsf3	chr8:125299404-125341781	9.68801	9.14618	10.9417	9.56642	9.16057	9.43562
Acsl1	chr8:47556395-47621404	17.5192	17.1443	19.5781	17.1728	16.8515	16.5782
Acsl3	chr1:78654399-78704318	55.9909	50.6195	54.4406	54.2755	51.2357	52.8286
Acsl4	chrX:138752535-138825078	21.3948	22.6235	21.5518	43.5626	41.19	45.0347
Acsl5	chr19:55327858-55371118	28.9898	28.625	29.0929	36.9931	37.1936	36.4493
Acsl6	chr11:54117325-54175041	4.26472	3.92947	3.61429	0.302916	0.470788	0.311293
Acsm1	chr7:126761341-126806029	0.0187369	0	0	0	0	0
Acsm2	chr7:126697853-126744208	0	0	0	0	0	0
Acsm3	chr7:126904436-126928410	9.36971e-09	9.82028e-09	1.34612e-08	1.10411e-08	1.49735e-08	0.0158228
Acsm4	chr7:126833539-126858080	0	0	0	0	0	0
Acsm5	chr7:126669778-126686874	0	0	0	0	0	0
Acss1	chr2:150443846-150493976	0	0.0103683	0	0	0	0.0283408
Acss2	chr2:155343778-155388479	10.3051	9.50711	11.0028	3.1487	3.03618	3.26012
Acss2os	chr2:155372775-155382666	0	0	0	0	0	0
Acss3	chr10:106373219-106560720	15.1434	14.1104	13.4452	0.0570277	0.0677807	0.120693
Acta1	chr8:126415657-126418675	0.195525	0.359446	0.187978	0.03003	0	0.0271833
Acta2	chr19:34314825-34329863	0	0	0	39.7069	40.0381	36.2818
Actb	chr5:143664794-143668403	1368.62	1284.77	1517.68	2880.04	2965.03	2810.06
Actbl2	chr13:112045220-112047957	0	0.0141105	0	0	0	0
Actc1	chr2:113873024-113878547	0.0303772	0.0652196	0.025567	0	0	0.0591563
Actg1	chr11:120207003-120209798	495.363	428.593	538.857	1183.8	1294.25	1183.23
Actg2	chr6:83462902-83486245	0	0	0	2.04534	2.79954	1.91344
Actl10	chr2:154377511-154379012	1.70173	1.58924	1.47756	0.383581	0.209746	0.213691
Actl11	chr9:107830799-107834792	0	0	0	0	0	0
Actl6a	chr3:32607467-32625893	48.781	46.6593	50.1235	44.2672	42.7265	43.6455
Actl6b	chr5:137994782-138010801	4.50933	5.07329	5.14486	0	0	0
Actl7a	chr4:56756293-56757797	0.0273759	0	0.0230266	0	0.13075	0.0266416
Actl7b	chr4:56752876-56754297	0.117991	0.0633095	0.347512	0.031735	0.0563589	0
Actl9	chr17:33569843-33571212	0	0.0332902	0	0	0	0
Actn1	chr12:81268528-81361358	30.1971	29.794	33.6353	105.798	105.57	100.581
Actn2	chr13:12361693-12432999	0.107937	0.063905	0.13072	0	0	0
Actn3	chr19:4861215-4877909	0.0747091	0.0929047	0.104409	0.173036	0.0594302	0.120855
Actn4	chr7:29678272-29747299	68.9839	64.3838	74.0889	137.145	135.329	136.198
Actr10	chr12:72038843-72065704	22.046	22.4467	23.0639	13.8653	14.4299	14.9734
Actr1a	chr19:46451303-46470225	56.7676	55.4177	61.1094	98.6328	99.5493	99.3113
Actr1b	chr1:36756046-36766770	43.9528	41.1958	46.017	78.2006	82.2148	79.5272
Actr2	chr11:19962306-20012954	42.4011	45.0908	40.3435	75.7652	76.6996	77.8087
Actr3	chr1:127289481-127332304	34.4371	35.6237	36.2054	79.9958	81.9723	77.8795
Actr3b	chr5:25265843-25356159	3.87636	3.97551	3.69659	0	0.0886727	0.158007
Actr5	chr2:158450648-158464947	5.98709	6.30362	6.73224	4.43666	4.91252	4.69939
Actr6	chr10:89174717-89195040	10.5537	9.66066	9.69376	4.11014	4.05849	4.35964
Actr8	chr14:30791522-30806407	21.1316	19.4823	23.4991	21.8579	21.3945	22.5403
Actrt1	chrX:43682183-43683522	0	0	0	0	0	0
Actrt2	chr4:154040536-154041976	0	0	0	0	0	0
Actrt3	chr3:30495994-30498792	0.266329	0.284784	0.223696	0.0219661	0	0
Acvr1	chr2:58298848-58419239	32.7526	28.5793	33.4925	31.8318	33.9037	32.7651
Acvr1b	chr15:101004555-101043032	9.24366	9.62222	9.68582	3.74138	3.27587	2.82222
Acvr1c	chr2:58119863-58210169	0.983439	1.2133	0.843448	0	0.00362726	0
Acvr2a	chr2:48669628-48758784	10.3817	11.072	9.05261	4.26544	3.73837	4.2236
Acvr2b	chr9:119311618-119342624	5.88097	5.54472	5.33229	0.489436	0.245657	0.454805
Acvrl1	chr15:100958952-100975767	0	0.0104332	0	0.0628299	0.0655155	0.0951354
Acy1	chr9:106335311-106340567	7.69151	7.14387	8.58104	9.89158	10.6681	9.26986
Acy3	chr19:3986660-3990005	2.05497	2.7616	2.55818	1.32545	0.759008	1.27991
Acyp1	chr12:86613347-86621385	26.3496	31.3309	31.8702	14.7997	15.8048	14.7033
Acyp2	chr11:30405991-30549396	4.72524	4.01859	4.70644	0.326191	0.0943303	0.873227
Ada	chr2:163552306-163575975	4.59367	4.55141	4.88082	9.89842	9.69972	9.61561
Adad1	chr3:36962577-37010434	0	0	0	0	0	0
Adad2	chr8:122136646-122140826	0	0	0	0	0	0
Adal	chr2:120966163-120982416	7.68119	8.35515	8.28809	3.67622	3.31268	3.62989
Adam10	chr9:70526807-70628036	34.6353	35.5246	32.2896	28.9247	28.4015	30.1441
Adam11	chr11:102622752-102641576	0.119654	0.0706932	0.0556733	0.141812	0.0697831	0.109572
Adam12	chr7:141074882-141416780	0.0690077	0.0458249	0.057767	19.45	18.4606	18.877
Adam15	chr3:89143561-89153932	6.42564	7.23889	7.02089	41.8666	43.8135	43.6319
Adam17	chr12:21329369-21379493	6.76081	6.29026	5.92117	9.27454	8.53123	9.26491
Adam18	chr8:25712717-25785227	0	0	0	0	0	0
Adam19	chr11:45868003-45960849	0.555222	0.647465	0.595776	10.7011	10.5188	10.3513
Adam1a	chr5:121968612-121971704	1.2327	1.27663	1.05276	0.418572	0.236434	0.413663
Adam1b	chr5:121950105-121952989	0.186994	0.305622	0.261332	0.0399788	0.0535506	0.0604993
Adam2	chr14:66646165-66696570	0	0	0	0	0.0137018	0
Adam20	chr8:41878626-41882657	0	0	0	0	0	0
Adam21	chr12:82659570-82669461	0.0863438	0.118324	0.0620567	0.0263702	0	0.035916
Adam22	chr5:8072351-8368081	7.3463	7.82505	6.79979	0.437038	0.435356	0.44945
Adam23	chr1:63492477-63643089	0.0124958	0.0266391	0.0105206	3.8612	3.32416	3.49908
Adam24	chr8:41760447-41767553	0	0	0.0105115	0	0	0
Adam25	chr8:41837561-41841530	0	0	0	0	0	0
Adam26a	chr8:44653629-44662061	0	0	0	0	0	0
Adam26b	chr8:44605217-44613491	0	0	0	0	0	0
Adam28	chr14:69223054-69273899	0.0632369	0.0921295	0.0502669	0	0	0
Adam29	chr8:58349708-58385761	0	0	0	0	0	0
Adam3	chr8:25787705-25836297	0	0	0	0.0286642	0	0
Adam30	chr3:97964734-97967096	0	0.033514	0.0131743	0.0168043	0	0
Adam32	chr8:25946614-26059276	0	0	0	0.0322385	0	0
Adam33	chr2:130876552-130889550	0.0115376	0	0	0	0	0
Adam34	chr8:44735662-44750914	0	0	0	0	0	0
Adam39	chr8:41908362-41912215	0	0	0	0	0	0
Adam4	chr12:82520535-82522865	0.303137	0.442768	0.281148	0.187853	0.0913942	0.0619808
Adam5	chr8:25837564-25934841	0.0283937	0	0	0.106307	0.0271062	0
Adam6a	chr12:114782118-114784625	0	0	0	0	0	0
Adam6b	chr12:114727775-114730046	0	0	0	0	0	0
Adam7	chr14:69115393-69151746	0	0	0	0	0	0
Adam8	chr7:147164836-147178408	1.64772	1.6806	1.83536	0.327017	0.423604	0.434028
Adam9	chr8:26060082-26127394	11.1629	11.8248	11.0935	32.6714	32.5569	31.2895
Adamdec1	chr14:69181443-69200129	0	0	0	0	0	0.0446318
Adamts1	chr16:85794072-85803360	0	0.0370426	0.0233365	43.8674	41.6072	40.836
Adamts10	chr17:33661140-33690727	2.3144	2.10711	3.00876	5.55946	5.67919	5.76014
Adamts12	chr15:10994544-11276622	0	0	0	1.44809	1.17832	1.20737
Adamts13	chr2:26828935-26865145	0.0493165	0.0392476	0.0234613	0.00300398	0.00874794	0.0016538
Adamts14	chr10:60659859-60736186	0.287288	0.222187	0.15311	1.37892	1.28361	1.25981
Adamts15	chr9:30706739-30730037	0.0226522	0.0240805	0.0284515	0	0	0
Adamts16	chr13:70866685-70980688	0.860763	0.639368	0.698043	0.324287	0.260783	0.298082
Adamts17	chr7:73984620-74297511	0.783361	0.851446	0.843004	0.0296536	0	0.0485302
Adamts18	chr8:116222036-116372739	0.546929	0.637659	0.364127	0	0	0.00679925
Adamts19	chr18:58996417-59213332	0.0512329	0.0778555	0.030653	0	0	0
Adamts2	chr11:50415586-50621075	0.0845718	0.101554	0.113703	18.5187	17.8353	17.954
Adamts20	chr15:94100593-94234781	0.878498	1.13651	1.0786	0	0	0
Adamts3	chr5:90102865-90312359	0.00436875	0	0	0	0	0
Adamts4	chr1:173180552-173190053	0.627408	0.475682	0.470011	15.106	15.2794	15.2623
Adamts5	chr16:85858401-85901370	0.0081476	0	0	23.6718	23.5301	23.066
Adamts6	chr13:105077952-105284843	0.71343	0.593542	0.467398	2.14014	2.12125	2.29458
Adamts7	chr9:90057815-90094940	0.0252911	0.0134464	0.0317703	2.11744	1.88562	1.96168
Adamts8	chr9:30750147-30770443	0.192499	0.0922304	0.177452	0	0	0
Adamts9	chr6:92722692-92851435	1.64164	1.07481	0.948955	2.89358	2.7091	2.77897
Adamtsl1	chr4:85699818-86074286	0.0548334	0.0403323	0.12711	0.59035	0.495066	0.568233
Adamtsl2	chr2:26934900-26964133	3.17859	2.9904	3.18638	0.140037	0.0417049	0.0741933
Adamtsl3	chr7:89484203-89762958	0.141202	0.18876	0.163965	10.7792	10.0332	9.98932
Adamtsl4	chr3:95480126-95491781	0.15317	0.0767258	0.158543	11.9662	12.5724	10.9116
Adamtsl5	chr10:79802537-79811193	0.116979	0.0753649	0.0688931	0.0752713	0.0673031	0.0341767
Adap1	chr5:139747829-139801418	9.48933	8.59646	10.8078	0	0.0441571	0.0149719
Adap2	chr11:79967663-79992329	0	0	0	0	0	0
Adar	chr3:89518943-89557377	10.9865	10.7773	10.1434	8.43663	8.96405	8.3354
Adarb1	chr10:76753471-76881018	3.67863	3.63531	3.50256	3.83899	4.21591	4.15147
Adarb2	chr13:8202111-8768008	0.0885024	0.0823614	0.0893776	0.0129182	0.00973727	0.0142744
Adat1	chr8:114490807-114516202	4.53766	4.29525	4.16694	1.88652	1.56723	2.01888
Adat2	chr10:13272712-13283182	1.89239	1.20963	1.08531	1.67883	1.74552	1.99736
Adat3	chr10:80065624-80070399	4.97257	4.36208	5.77581	5.63861	4.0677	5.33408
Adc	chr4:128609389-128639661	0.72576	0.538854	1.0159	2.72324	3.6962	2.89013
Adck1	chr12:89598957-89700170	3.44342	4.01042	4.02284	9.71988	8.95351	9.35015
[truncated: 22,460 more rows]

## Sheet: Table S4
Table_S3_SCN_signature_analysis_SMCvsNon-SMC	Table S4.1 Enriched pathways in SMC vs Non-SMC
NAME	GS<br> follow link to MSigDB	GS DETAILS	SIZE	ES	NES	NOM p-val	FDR q-val	FWER p-val	RANK AT MAX	LEADING EDGE
GO_NEUROTRANSMITTER_SECRETION	GO_NEUROTRANSMITTER_SECRETION	Details ...	124	-0.582958	-2.3575	0	0	0	1947	tags=48%, list=17%, signal=58%
GO_TRANSPORTER_COMPLEX	GO_TRANSPORTER_COMPLEX	Details ...	143	-0.570254	-2.3145	0	0	0	1988	tags=52%, list=18%, signal=63%
GO_VOLTAGE_GATED_POTASSIUM_CHANNEL_ACTIVITY	GO_VOLTAGE_GATED_POTASSIUM_CHANNEL_ACTIVITY	Details ...	34	-0.719726	-2.29146	0	0	0	1567	tags=79%, list=14%, signal=92%
GO_REGULATION_OF_NEURONAL_SYNAPTIC_PLASTICITY	GO_REGULATION_OF_NEURONAL_SYNAPTIC_PLASTICITY	Details ...	40	-0.679171	-2.27468	0	0	0	1685	tags=55%, list=15%, signal=65%
GO_POSTSYNAPTIC_NEUROTRANSMITTER_RECEPTOR_ACTIVITY	GO_POSTSYNAPTIC_NEUROTRANSMITTER_RECEPTOR_ACTIVITY	Details ...	21	-0.754461	-2.23324	0	0	0	1988	tags=86%, list=18%, signal=104%
GO_NEUROTRANSMITTER_RECEPTOR_ACTIVITY	GO_NEUROTRANSMITTER_RECEPTOR_ACTIVITY	Details ...	28	-0.718898	-2.22327	0	4.48996e-05	0.001	1988	tags=82%, list=18%, signal=100%
GO_POSTSYNAPTIC_SPECIALIZATION_MEMBRANE	GO_POSTSYNAPTIC_SPECIALIZATION_MEMBRANE	Details ...	58	-0.620662	-2.22199	0	4.16924e-05	0.001	2154	tags=64%, list=19%, signal=79%
GO_POSTSYNAPTIC_MEMBRANE	GO_POSTSYNAPTIC_MEMBRANE	Details ...	193	-0.513041	-2.17113	0	8.82023e-05	0.003	1816	tags=42%, list=16%, signal=49%
GO_SYNAPTIC_SIGNALING	GO_SYNAPTIC_SIGNALING		437	-0.477679	-2.16433	0	8.01839e-05	0.003	1951	tags=40%, list=18%, signal=46%
GO_PRESYNAPSE	GO_PRESYNAPSE		347	-0.483957	-2.16045	0	9.85453e-05	0.004	1947	tags=39%, list=17%, signal=46%
GO_NEURON_TO_NEURON_SYNAPSE	GO_NEURON_TO_NEURON_SYNAPSE		276	-0.48238	-2.1239	0	0.000263642	0.013	1816	tags=34%, list=16%, signal=40%
GO_REGULATION_OF_NEUROTRANSMITTER_RECEPTOR_ACTIVITY	GO_REGULATION_OF_NEUROTRANSMITTER_RECEPTOR_ACTIVITY		39	-0.618604	-2.06772	0	0.000650326	0.039	1625	tags=54%, list=15%, signal=63%
GO_REGULATION_OF_SYNAPTIC_VESICLE_CYCLE	GO_REGULATION_OF_SYNAPTIC_VESICLE_CYCLE		90	-0.542011	-2.0662	0	0.000648628	0.04	1984	tags=44%, list=18%, signal=54%
GO_SYNAPTIC_MEMBRANE	GO_SYNAPTIC_MEMBRANE		267	-0.470895	-2.06405	0	0.000677137	0.043	1941	tags=40%, list=17%, signal=47%
GO_GLUTAMATE_RECEPTOR_SIGNALING_PATHWAY	GO_GLUTAMATE_RECEPTOR_SIGNALING_PATHWAY		58	-0.582213	-2.06403	0	0.000660209	0.043	1625	tags=52%, list=15%, signal=60%
GO_INTRINSIC_COMPONENT_OF_SYNAPTIC_VESICLE_MEMBRANE	GO_INTRINSIC_COMPONENT_OF_SYNAPTIC_VESICLE_MEMBRANE		36	-0.635616	-2.05947	0	0.000744538	0.05	1864	tags=47%, list=17%, signal=57%
GO_NEUROTRANSMITTER_TRANSPORT	GO_NEUROTRANSMITTER_TRANSPORT		176	-0.490114	-2.04847	0	0.0009225	0.064	1947	tags=42%, list=17%, signal=50%
GO_PASSIVE_TRANSMEMBRANE_TRANSPORTER_ACTIVITY	GO_PASSIVE_TRANSMEMBRANE_TRANSPORTER_ACTIVITY		197	-0.479076	-2.03874	0	0.00102377	0.073	1790	tags=45%, list=16%, signal=53%
GO_METAL_ION_TRANSMEMBRANE_TRANSPORTER_ACTIVITY	GO_METAL_ION_TRANSMEMBRANE_TRANSPORTER_ACTIVITY		207	-0.477585	-2.0368	0	0.00104095	0.076	1790	tags=42%, list=16%, signal=49%
GO_CALCIUM_ION_REGULATED_EXOCYTOSIS	GO_CALCIUM_ION_REGULATED_EXOCYTOSIS		49	-0.589133	-2.02998	0.0015949	0.00116152	0.087	1905	tags=53%, list=17%, signal=64%
GO_REGULATION_OF_TRANS_SYNAPTIC_SIGNALING	GO_REGULATION_OF_TRANS_SYNAPTIC_SIGNALING		292	-0.458606	-2.02197	0	0.00127623	0.097	1949	tags=39%, list=18%, signal=46%
GO_PRESYNAPTIC_MEMBRANE	GO_PRESYNAPTIC_MEMBRANE		99	-0.468584	-1.80171	0	0.0163195	0.929	1937	tags=43%, list=17%, signal=52%
GO_NEURON_FATE_SPECIFICATION	GO_NEURON_FATE_SPECIFICATION		20	-0.551007	-1.56886	0.0340357	0.0983222	1	1090	tags=50%, list=10%, signal=55%
GO_NEURON_FATE_COMMITMENT	GO_NEURON_FATE_COMMITMENT		38	-0.454087	-1.50783	0.0262346	0.142921	1	1090	tags=39%, list=10%, signal=44%
Non-SMC	Table S4.2 Enriched pathways in Non-SMC vs SMC
NAME	GS<br> follow link to MSigDB	GS DETAILS	SIZE	ES	NES	NOM p-val	FDR q-val	FWER p-val	RANK AT MAX	LEADING EDGE
GO_INFLAMMATORY_RESPONSE	GO_INFLAMMATORY_RESPONSE	Details ...	348	0.546696	2.67326	0	0	0	1702	tags=47%, list=15%, signal=54%
GO_T_HELPER_1_TYPE_IMMUNE_RESPONSE	GO_T_HELPER_1_TYPE_IMMUNE_RESPONSE		20	0.805426	2.43425	0	0	0	1329	tags=75%, list=12%, signal=85%
GO_CARDIOVASCULAR_SYSTEM_DEVELOPMENT	GO_CARDIOVASCULAR_SYSTEM_DEVELOPMENT		479	0.48586	2.43008	0	0	0	1710	tags=41%, list=15%, signal=46%
GO_REGULATION_OF_INFLAMMATORY_RESPONSE	GO_REGULATION_OF_INFLAMMATORY_RESPONSE		183	0.529573	2.42868	0	0	0	1537	tags=43%, list=14%, signal=49%
GO_POSITIVE_REGULATION_OF_CYTOKINE_PRODUCTION	GO_POSITIVE_REGULATION_OF_CYTOKINE_PRODUCTION		243	0.490954	2.34479	0	4.65959e-05	0.001	1596	tags=37%, list=14%, signal=42%
GO_CYTOKINE_ACTIVITY	GO_CYTOKINE_ACTIVITY		67	0.580471	2.32355	0	4.21582e-05	0.001	1236	tags=57%, list=11%, signal=63%
GO_REGULATION_OF_VASCULATURE_DEVELOPMENT	GO_REGULATION_OF_VASCULATURE_DEVELOPMENT		206	0.496522	2.31656	0	8.0923e-05	0.002	1709	tags=43%, list=15%, signal=50%
GO_CHEMOKINE_PRODUCTION	GO_CHEMOKINE_PRODUCTION		47	0.625494	2.31551	0	7.90838e-05	0.002	1355	tags=53%, list=12%, signal=60%
GO_CYTOKINE_PRODUCTION	GO_CYTOKINE_PRODUCTION		425	0.459791	2.29686	0	0.00010587	0.003	1596	tags=36%, list=14%, signal=40%
GO_CYTOKINE_MEDIATED_SIGNALING_PATHWAY	GO_CYTOKINE_MEDIATED_SIGNALING_PATHWAY		437	0.451747	2.27589	0	0.000125355	0.004	2332	tags=43%, list=21%, signal=52%
GO_POSITIVE_CHEMOTAXIS	GO_POSITIVE_CHEMOTAXIS		39	0.63257	2.27581	0	0.000123117	0.004	940	tags=54%, list=8%, signal=59%
GO_RESPONSE_TO_FLUID_SHEAR_STRESS	GO_RESPONSE_TO_FLUID_SHEAR_STRESS		29	0.684492	2.27568	0	0.000120957	0.004	1907	tags=62%, list=17%, signal=75%
GO_MONONUCLEAR_CELL_MIGRATION	GO_MONONUCLEAR_CELL_MIGRATION		39	0.632663	2.26839	0	0.0001669	0.006	1329	tags=56%, list=12%, signal=64%
GO_CELL_CHEMOTAXIS	GO_CELL_CHEMOTAXIS		151	0.503083	2.2602	0	0.000156785	0.006	1710	tags=49%, list=15%, signal=57%
GO_MYELOID_LEUKOCYTE_MIGRATION	GO_MYELOID_LEUKOCYTE_MIGRATION		100	0.537107	2.23762	0	0.000232527	0.01	1522	tags=49%, list=14%, signal=56%
GO_LEUKOCYTE_MIGRATION	GO_LEUKOCYTE_MIGRATION		219	0.47444	2.23151	0	0.000248629	0.011	1541	tags=42%, list=14%, signal=48%
GO_POSITIVE_REGULATION_OF_CYTOKINE_BIOSYNTHETIC_PROCESS	GO_POSITIVE_REGULATION_OF_CYTOKINE_BIOSYNTHETIC_PROCESS		31	0.661564	2.20737	0	0.000273217	0.013	2035	tags=65%, list=18%, signal=79%
GO_POSITIVE_REGULATION_OF_INFLAMMATORY_RESPONSE	GO_POSITIVE_REGULATION_OF_INFLAMMATORY_RESPONSE		76	0.543014	2.20332	0	0.000283809	0.014	1431	tags=50%, list=13%, signal=57%
GO_REGULATION_OF_PRODUCTION_OF_MOLECULAR_MEDIATOR_OF_IMMUNE_RESPONSE	GO_REGULATION_OF_PRODUCTION_OF_MOLECULAR_MEDIATOR_OF_IMMUNE_RESPONSE		74	0.551098	2.1944	0	0.000325735	0.017	1585	tags=43%, list=14%, signal=50%
GO_CYTOKINE_SECRETION	GO_CYTOKINE_SECRETION		109	0.51694	2.18637	0	0.000338559	0.019	1440	tags=45%, list=13%, signal=51%
GO_REGULATION_OF_DEFENSE_RESPONSE	GO_REGULATION_OF_DEFENSE_RESPONSE		430	0.43405	2.18046	0	0.000329041	0.02	2216	tags=38%, list=20%, signal=45%
GO_POSITIVE_REGULATION_OF_RESPONSE_TO_EXTERNAL_STIMULUS	GO_POSITIVE_REGULATION_OF_RESPONSE_TO_EXTERNAL_STIMULUS		365	0.442305	2.17666	0	0.000341908	0.021	2118	tags=39%, list=19%, signal=47%
GO_ADAPTIVE_IMMUNE_RESPONSE_BASED_ON_SOMATIC_RECOMBINATION_OF_IMMUNE_RECEPTORS_BUILT_FROM_IMMUNOGLOBULIN_SUPERFAMILY_DOMAINS	GO_ADAPTIVE_IMMUNE_RESPONSE_BASED_ON_SOMATIC_RECOMBINATION_OF_IMMUNE_RECEPTORS_BUILT_FROM_IMMUNOGLOBULIN_SUPERFAMILY_DOMAINS		111	0.502826	2.17596	0	0.000338712	0.021	1596	tags=41%, list=14%, signal=48%
GO_IMMUNE_RECEPTOR_ACTIVITY	GO_IMMUNE_RECEPTOR_ACTIVITY		35	0.632613	2.16467	0	0.000402901	0.027	1153	tags=57%, list=10%, signal=64%
GO_CYTOKINE_RECEPTOR_ACTIVITY	GO_CYTOKINE_RECEPTOR_ACTIVITY		34	0.622078	2.10885	0	0.000692033	0.057	1395	tags=59%, list=13%, signal=67%
GO_LEUKOCYTE_CHEMOTAXIS	GO_LEUKOCYTE_CHEMOTAXIS		107	0.48063	2.07104	0	0.00100742	0.099	1695	tags=48%, list=15%, signal=56%
GO_ADAPTIVE_IMMUNE_RESPONSE	GO_ADAPTIVE_IMMUNE_RESPONSE		151	0.444564	1.99954	0	0.00220548	0.261	2030	tags=42%, list=18%, signal=51%
GO_INNATE_IMMUNE_RESPONSE	GO_INNATE_IMMUNE_RESPONSE		454	0.387029	1.94819	0	0.00341131	0.454	2377	tags=37%, list=21%, signal=45%

## Sheet: Table S5
Table_S5_IHC_staining_of_NCAM_CD44_TAZ_in_RP_vs_RPB
	ID	No. of detected tumor	No. of NCAMhiCD44lo/- tumor	Percentage of NCAMhiCD44lo/- tumor
RP	1	21	15	71.4286
	2	19	19	100
	3	16	12	75
RPB	1	5	3	60
	2	12	5	41.6667
	3	6	3	50
	4	5	2	40
	ID	No. of detected tumor	No. of TAZhi tumor	Percentage of TAZhi tumor
RP	1	21	4	19.0476
	2	19	2	10.5263
	3	16	3	18.75
RPB	1	5	2	40
	2	12	4	33.3333
	3	6	4	66.6667
	4	5	2	40

## Sheet: Table S5 detailed info
Table_S5_IHC_staining_of_NCAM_CD44_TAZ_in_RP_vs_RPB_detailed information
	Mouse ID	Makers	Primary tumor (positive %)
			1	2	3	4	5	6	7	8	9	10	11	12	13	14	15	16	17	18	19	20	21
RP_32wks	1	NCAM	30	30	80	90	70	90	90	70	80	90	90	30	30	80	50	70	90	90	90	80	90
		CD44	10	30	80	0	10	10	0	10	30	10	10	30	30	30	10	10	10	0	60	10	0
		TAZ	30	90	90	30	10	10	30	30	30	30	30	90	90	30	10	10	10	30	30	30	10
	2	NCAM	70	70	80	70	70	70	80	80	80	80	80	80	80	80	80	80	80	80	80
		CD44	0	30	10	30	0	0	30	0	0	30	10	10	30	30	30	10	10	10	10
		TAZ	30	30	30	60	30	60	10	30	10	30	10	10	30	30	30	30	10	30	10
	3	NCAM	80	80	80	30	90	90	90	30	80	80	80	80	80	80	80	80
		CD44	0	0	0	50	0	0	0	30	0	30	60	30	10	0	60	10
		TAZ	60	10	10	0	10	60	0	30	0	60	30	30	30	0	0	0
RPB_32wks	1	NCAM	80	90	70	30	30
		CD44	30	0	30	0	0
		TAZ	80	30	60	0	0
	2	NCAM	30	30	90	30	80	30	30	80	80	30	30	70
		CD44	10	30	10	30	10	30	10	10	30	30	0	30
		TAZ	30	30	30	30	30	60	30	30	60	60	0	60
	3	NCAM	90	30	80	80	50	30
		CD44	0	0	0	0	0	60
		TAZ	30	10	90	90	90	90
	4	NCAM	50	50	90	90	90
		CD44	10	10	60	30	10
		TAZ	30	30	90	90	40

## Sheet: Table S6
Table_S6_TF_network_in_SMC_vs_Non-SMC
SMC_specific_network													NonSMC_specific_network
TF	TG	corr	Fold	Activity	Score	TF foldchange	TG foldchange		TF	Counts			TF	TG	corr	Fold	Activity	Score	TF foldchange	TG foldchange		TF	Counts
Ascl1	Mycl	0.792809	85.5568	0.845568	0.670373	666.717	2720.81		Ascl1	609			Prrx1	Vim	0.593401	73.9615	0.729615	0.432954	237.344	2236.71		Tead2	152
Sox4	Mycl	0.899768	61.7946	0.607946	0.54701	1.72557	2720.81		Sox1	380			Tead2	Actb	0.437206	29.1108	0.281108	0.122902	52.9329	2.07504		Prrx1	125
Id1	Id1	1	48.639	0.47639	0.47639	14.5522	14.5522		Hdac2	348			Fosl2	S100a6	0.69519	17.7162	0.167162	0.11621	6.98378	1448.1		Prrx2	109
Id4	Mycl	0.803628	57.5282	0.565282	0.454277	129.963	2720.81		Id1	344			Rela	Actb	0.238303	46.0671	0.450671	0.107396	2.2776	2.07504		Bhlhe40	105
Sox11	Mycl	0.886535	39.3581	0.383581	0.340058	8.95453	2720.81		Tcf4	327			Prrx2	Vim	0.440255	22.2694	0.212694	0.0936397	54.2146	2236.71		Nfic	101
Ewsr1	Tspan14	0.532024	62.3861	0.613861	0.326589	1.31581	1.58419		Nfia	322			Tead2	Fscn1	0.733826	12.1922	0.111922	0.082131	52.9329	4.3484		Ets2	99
Ascl1	Sox11	0.716876	45.0679	0.440679	0.315912	666.717	8.95453		Sox4	278			Prrx1	Has2	0.747685	10.6512	0.0965115	0.0721602	237.344	73.9657		Nfe2l2	90
Ascl1	Hes6	0.817347	32.1893	0.311893	0.254924	666.717	21.6473		Id2	264			Nfe2l2	S100a6	0.639385	11.8578	0.108578	0.0694234	2.41293	1448.1		Tead1	89
Sox1	Mycl	0.426801	50.606	0.49606	0.211719	203.317	2720.81		Id4	219			Cdc5l	Armcx3	0.542275	13.5083	0.125083	0.0678291	1.17246	17.2528		Myc	83
Ascl1	Insm1	0.579773	35.3937	0.343937	0.199405	666.717	149.832		Tcf12	214			Prrx2	Drg1	0.293424	20.0042	0.190042	0.0557628	54.2146	1.10126		Hmgn3	82
Sox1	Insm1	0.851834	23.8833	0.228833	0.194928	203.317	149.832		Hoxb6	197			Prrx1	Timp2	0.673423	9.03501	0.0803501	0.0541096	237.344	4.45462		Rarg	81
Insm1	Insm1	1	15.7037	0.147037	0.147037	149.832	149.832		Nfib	190			Nfic	Lgals1	0.4753	12.1002	0.111002	0.0527595	2.47187	655.457		Nr2f6	79
Hdac2	Mycl	0.85664	16.1874	0.151874	0.130101	1.91009	2720.81		Ctcf	180			Tead2	Drg1	0.653241	8.18127	0.0718127	0.046911	52.9329	1.10126		Fosl2	74
Ewsr1	Uchl3	0.361074	30.3287	0.293287	0.105898	1.31581	1.44924		Nr2f1	178			Nfat5	Dap	0.379473	12.633	0.11633	0.0441442	1.88484	14.7044		Elk3	64
Id2	Mycl	0.363353	29.8832	0.288832	0.104948	10.4297	2720.81		Sox11	177			Nfkb1	Actb	0.18484	23.2585	0.222585	0.0411426	6.35948	2.07504		Pbx1	61
Ascl1	Elavl2	0.558767	19.7732	0.187732	0.104898	666.717	56.7933		Hoxb7	172			Creb3	Col1a2	0.408209	10.2037	0.0920375	0.0375706	1.40738	959.66		Runx2	60
Usf1	Mycl	0.888036	12.2826	0.112826	0.100193	1.16254	2720.81		Trim28	163			Klf6	S100a10	0.612958	6.54662	0.0554662	0.0339984	2.006	266.132		Sox9	60
Hoxb6	Mycl	0.383495	26.8637	0.258637	0.0991861	1.77727	2720.81		E2f1	152			Atf4	Etf1	0.849063	4.77191	0.0377191	0.0320259	1.00041	1.34453		Junb	54
Sox1	Sox1	1	10.2993	0.0929927	0.0929927	203.317	203.317		Hoxb5	139			Zbtb7b	Tubb5	-0.355063	9.55594	0.0855594	0.0303789	1.08329	0.996465		Snai2	54
Insm1	Mycl	0.527065	13.7843	0.127843	0.0673815	149.832	2720.81		Insm1	125			Nfic	Col1a2	0.675551	5.33531	0.0433531	0.0292872	2.47187	959.66		Klf6	52
Hdac2	Celf3	0.640596	11.3983	0.103983	0.0666111	1.91009	38.5665		Hoxb8	117			Prrx1	Lox	0.830133	4.27	0.0327	0.0271454	237.344	439.374		Nr3c1	51
Nr2f1	Mycl	0.798608	8.60779	0.0760779	0.0607564	2.95374	2720.81		Foxa2	107			Hmgn3	Pcolce	0.489739	6.5262	0.055262	0.027064	1.04494	544.024		Smad3	50
Tcf4	Mycl	0.602897	10.6406	0.0964065	0.0581232	1.34799	2720.81		Xbp1	105			Prrx1	S100a10	0.263621	10.9205	0.0992049	0.0261525	237.344	266.132		Fosl1	49
Tcf12	Mycl	0.645081	9.87302	0.0887302	0.0572382	1.19645	2720.81		Gtf2i	100			Prrx1	Them6	-0.133986	20.4173	0.194173	0.0260164	237.344	0.991798		Cebpd	46
Six1	Six1	1	6.53658	0.0553658	0.0553658	1.59782	1.59782		Hoxb2	100			Fosl1	Ptgs2	0.667267	4.78613	0.0378613	0.0252636	39.0554	107.071		Gabpa	46
Hoxb2	Mycl	0.39402	13.2338	0.122338	0.0482035	1.59501	2720.81		Maz	99			Fosl2	Anxa5	0.475386	5.72564	0.0472564	0.022465	6.98378	37.642		Etv4	45
Hoxb7	Mycl	0.273409	18.4537	0.174537	0.04772	3.91549	2720.81		Atf2	91			Nfic	Sparc	0.774004	3.8648	0.028648	0.0221736	2.47187	544.264		Tgif1	45
Nfia	Mycl	0.494029	10.2934	0.0929342	0.0459122	25.1031	2720.81		Six1	84			Srf	Tpm1	0.107064	21.4602	0.204602	0.0219055	1.96769	5.14196		Hes1	44
Cbx5	Tsn	0.647641	7.98725	0.0698725	0.0452523	1.51	1.26381		Smc3	82			Fosl1	S100a4	0.405547	6.33712	0.0533712	0.0216445	39.0554	34.0312		Creb3l1	42
Ascl1	Ascl1	1	5.41949	0.0441949	0.0441949	666.717	666.717		Jun	81			Nfe2l2	Anxa5	0.522201	5.12398	0.0412398	0.0215355	2.41293	37.642		Cebpb	40
Ascl1	Ubb	0.370092	12.7772	0.117772	0.0435863	666.717	1.23296		Tbx3	78			Fosl2	S100a4	0.493188	5.03178	0.0403178	0.0198843	6.98378	34.0312		Nr2f2	39
Hoxb5	Mycl	0.365776	12.6188	0.116188	0.0424987	2.69949	2720.81		Foxa1	77			Gli3	Cdh2	0.451205	5.24258	0.0424258	0.0191427	13.871	1.42607		Creb3l2	38
Prox1	Sod1	0.209271	19.6504	0.186504	0.0390299	39.0492	1.12091		Yy1	76			Hmgn3	Vim	0.551942	4.43701	0.0343701	0.0189703	1.04494	2236.71		Rara	38
Insm1	Uchl1	0.356765	11.5249	0.105249	0.0375492	149.832	7.90424		Sp3	75			Creb3l1	Lgals3	0.876625	3.13487	0.0213487	0.0187149	117.001	128.593		Twist1	38
Id4	Uchl1	0.747693	5.92849	0.0492849	0.03685	129.963	7.90424		Tcf3	75			Nfe2l2	Pcolce	0.368992	5.95172	0.0495172	0.0182715	2.41293	544.024		Arnt	37
Hdac2	Tdrkh	0.759202	5.77306	0.0477306	0.0362372	1.91009	2.57014		Jund	72			Nfic	S100a11	0.70613	3.52577	0.0252577	0.0178352	2.47187	304.15		Nr1d1	36
Grhl2	Epcam	0.636985	6.38982	0.0538982	0.0343323	27.5437	198.327		Atf5	69			Rarg	Lgals1	0.579419	4.05181	0.0305181	0.0176828	61.8916	655.457		Twist2	36
Pou4f1	Atxn7l3b	0.585	6.82328	0.0582328	0.0340662	11.5613	2.99779		Zic2	69			Atf4	Derl1	0.563834	4.03515	0.0303515	0.0171132	1.00041	1.51711		Irf1	35
Id2	Trit1	0.540805	7.01621	0.0601621	0.032536	10.4297	75.4943		Setdb1	64			Nr2f2	Vim	0.488584	4.44158	0.0344158	0.016815	1.57206	2236.71		Rad21	34
Ascl1	Tubb5	0.446466	7.83349	0.0683349	0.0305092	666.717	1.00355		Foxj3	63			Cebpd	Lox	0.197587	9.44289	0.0844289	0.0166821	16.0402	439.374		Atf4	33
Trim28	Tbpl1	0.63476	5.76372	0.0476372	0.0302382	1.87409	2.33227		E2f2	62			Creb3l1	Cd63	0.2956	6.56513	0.0556513	0.0164505	117.001	7.28266		Gli3	33
Id1	Trit1	0.188405	16.8868	0.158868	0.0299317	14.5522	75.4943		Fli1	62			Fosl1	S100a6	0.219803	8.30658	0.0730658	0.0160601	39.0554	1448.1		Rxra	33
Ascl1	Usf1	0.568685	6.2102	0.052102	0.0296296	666.717	1.16254		Foxg1	62			Creb3l1	Anxa6	0.166077	10.548	0.0954796	0.015857	117.001	3.63188		Dlx5	32
Hoxb8	Mycl	0.269782	11.8431	0.108431	0.0292527	1.77543	2720.81		Elf3	61			Nr2f6	Vim	0.321496	5.88289	0.0488289	0.0156983	1.99053	2236.71		Egr1	32
Sox1	Marcks	0.597263	5.88085	0.0488085	0.0291515	203.317	1.2341		Pou2f2	58			Ets2	S100a6	0.250666	7.24454	0.0624454	0.0156529	1.10643	1448.1		Zbtb7b	30
Foxg1	Insm1	0.757077	4.82343	0.0382343	0.0289463	1.40226	149.832		Elf2	57			Prrx2	Them6	-0.199983	8.8236	0.078236	0.0156459	54.2146	0.991798		Jdp2	29
Gtf2i	Mycl	0.582278	5.54263	0.0454263	0.0264507	1.67993	2720.81		Cbx5	56			Tead2	Ifitm2	0.491636	4.11273	0.0311273	0.0153033	52.9329	3.72639		Mafb	29
Ctcf	Mycl	0.437224	6.88501	0.0588501	0.0257307	1.82227	2720.81		Klf5	56			Pbx1	Pcolce	0.250787	7.05618	0.0605618	0.0151881	2.09227	544.024		Hif1a	28
Prox1	Tspan13	0.184918	14.9055	0.139055	0.0257138	39.0492	75.1161		E2f3	54			Gli3	Ipo9	0.818772	2.83687	0.0183687	0.0150398	13.871	1.24038		Runx3	27
Ctcf	Ubb	0.584939	5.3887	0.043887	0.0256712	1.82227	1.23296		Max	53			Irf1	S100a10	0.598642	3.50778	0.0250778	0.0150126	3.65496	266.132		Stat3	27
Grhl2	Pls3	0.67041	4.71719	0.0371719	0.0249204	27.5437	1.82289		Zfx	53			Ets2	Cav1	0.414785	4.48922	0.0348922	0.0144727	1.10643	156.447		Vdr	27
Sox1	Foxg1	0.782227	4.11998	0.0311998	0.0244054	203.317	1.40226		Mxi1	50			Fosl2	Pcolce	0.422511	4.31719	0.0331719	0.0140155	6.98378	544.024		Nfix	26
Id4	Trit1	0.607691	4.96629	0.0396629	0.0241028	129.963	75.4943		Creb1	48			Ets2	Anxa5	0.491557	3.8203	0.028203	0.0138634	1.10643	37.642		Runx1	25
Hdac2	Psma6	0.662411	4.53679	0.0353679	0.0234281	1.91009	1.18777		Nrf1	48			Creb3l1	Ptprk	0.409332	4.37696	0.0337696	0.013823	117.001	14.7264		Zeb1	25
Id1	Krt7	0.452845	6.04209	0.0504209	0.0228329	14.5522	26.5931		Zbtb14	48			Creb3l2	Anxa5	0.832301	2.65863	0.0165863	0.0138048	15.6503	37.642		Srebf1	24
Hdac2	Insm1	0.457061	5.83637	0.0483637	0.0221051	1.91009	149.832		Grhl2	46			Runx2	Col1a2	0.490094	3.7122	0.027122	0.0132923	28.2174	959.66		Egr3	23
Ascl1	Fkbp3	0.479023	5.36161	0.0436161	0.0208931	666.717	3.05234		Hbp1	46			Twist2	Axl	0.610813	3.17305	0.0217305	0.0132733	24.8755	79.9355		Nr1d2	23
Ascl1	Celf4	0.269652	8.72602	0.0772602	0.0208334	666.717	7.54341		Sirt6	44			Creb3l1	Col5a1	0.250763	6.09282	0.0509282	0.0127709	117.001	148.487		Tbp	23
Nfib	Mycl	0.461451	5.46115	0.0446115	0.020586	1.16565	2720.81		Zbtb18	44			Creb3l1	Nans	0.49352	3.55558	0.0255558	0.0126123	117.001	2.16841		Cux1	22
Ascl1	Fbxo44	0.496265	4.9082	0.039082	0.0193951	666.717	8.64775		Hey1	43			Prrx2	Eif4enif1	0.329817	4.7879	0.037879	0.0124931	54.2146	1.05081		E2f4	22
Sox4	Trit1	0.725028	3.61385	0.0261385	0.0189512	1.72557	75.4943		Nr1h2	43			Tead2	Maged1	0.652511	2.9013	0.019013	0.0124062	52.9329	1.21426		Hsf1	22
Hdac2	Ubb	0.786743	3.36449	0.0236449	0.0186024	1.91009	1.23296		Tbx1	43			Nfkb1	B2m	0.713783	2.64825	0.0164825	0.0117649	6.35948	15.8227		Ppard	22
Id4	Elavl2	0.840871	3.17797	0.0217797	0.0183139	129.963	56.7933		Myb	42			Arid5b	Shc1	0.532377	3.19782	0.0219782	0.0117007	1.86986	6.43902		Shox2	22
Id1	Epcam	0.298224	7.10167	0.0610167	0.0181966	14.5522	198.327		Sin3a	41			Prrx1	Socs5	0.707226	2.63623	0.0163623	0.0115719	237.344	4.80872		Sox2	22
Xbp1	Kcnk1	0.588927	4.08656	0.0308656	0.0181776	1.66233	49.4397		Sox12	41			Arnt	Apbb1ip	0.357284	4.21179	0.0321179	0.0114752	2.84518	26.7528		Foxp1	21
Sox1	Map2	0.54989	4.2841	0.032841	0.0180589	203.317	24.8017		Zfp410	41			Nr3c1	Anxa5	0.642185	2.75348	0.0175348	0.0112606	1.49168	37.642		Rela	21
Ascl1	Marcks	0.606254	3.94074	0.0294074	0.0178284	666.717	1.2341		Hoxb3	40			Tead2	Them6	-0.340257	4.28981	0.0328981	0.0111938	52.9329	0.991798		E2f5	20
Foxa1	Esrp1	0.725854	3.42081	0.0242081	0.0175715	8.61092	43.9983		Hoxb9	40			Prrx1	Col6a1	0.419171	3.63804	0.0263804	0.0110579	237.344	386.98		Ebf1	20
Ascl1	Zfp422	0.647839	3.65748	0.0265748	0.0172162	666.717	3.28071		Nkx2-1	40			Fosl1	Vim	0.399579	3.7341	0.027341	0.0109249	39.0554	2236.71		Foxc2	20
Setdb1	Tubb5	0.498421	4.34163	0.0334163	0.0166554	1.2013	1.00355		Foxo6	38			Hlx	Them6	-0.229572	5.74872	0.0474872	0.0109017	14.077	0.991798		Mlx	20
Ascl1	Dner	0.239564	7.84252	0.0684252	0.0163922	666.717	78.7316		Rxrb	38			Nfic	S100a10	0.470717	3.30387	0.0230387	0.0108447	2.47187	266.132		Nfkb1	20
Id1	Ubb	0.36014	5.51929	0.0451929	0.0162758	14.5522	1.23296		Mxd4	37			Bbx	Ccl7	0.303641	4.45652	0.0345652	0.0104954	1.72195	35.0183		Sp1	20
Sox1	Uchl1	0.31755	6.10096	0.0510096	0.0161981	203.317	7.90424		Nr2c2	37			Prrx1	Gas1	0.672518	2.54964	0.0154964	0.0104216	237.344	132.444		Atf1	19
Foxa2	Aldh1a7	0.774684	3.08584	0.0208584	0.0161587	101.356	132.891		Pbx3	37			Sox9	Drg1	0.518154	2.97214	0.0197214	0.0102187	31.6235	1.10126		Ets1	19
Id1	Ppie	0.492585	4.27548	0.0327548	0.0161346	14.5522	57.491		Smad4	37			Mef2d	Fbxw4	0.718407	2.41921	0.0141921	0.0101957	2.51217	1.75525		Pten	19
Klf5	Krt8	0.894753	2.7741	0.017741	0.0158738	3.48704	146.17		Usf1	37			Mybl2	Apbb1ip	0.503672	3.01553	0.0201553	0.0101516	1.29013	26.7528		Nfe2l1	18
Foxa1	Krt8	0.755052	3.08111	0.0208111	0.0157134	8.61092	146.17		Onecut2	35			Prrx1	Fn1	0.739448	2.31493	0.0131493	0.00972319	237.344	644.193		Tfe3	17
Ascl1	Hmgb3	0.599339	3.57526	0.0257526	0.0154346	666.717	6.77785		Nfyb	34			Twist1	Itgb5	0.555284	2.74113	0.0174113	0.00966822	37.1296	85.2848		Dlx2	16
Ascl1	Crmp1	0.425447	4.48432	0.0348432	0.0148239	666.717	10.2434		Zbtb33	33			Prrx1	Scaf8	0.169251	6.65971	0.0565971	0.00957915	237.344	1.03518		Elk4	16
Ascl1	Trit1	0.520721	3.84216	0.0284216	0.0147997	666.717	75.4943		E2f6	32			Twist1	Axl	0.421809	3.25927	0.0225927	0.00952979	37.1296	79.9355		Erf	16
Sox11	Trit1	0.718818	3.02965	0.0202965	0.0145895	8.95453	75.4943		Hsf2	31			Prrx1	Eif4enif1	0.171791	6.41732	0.0541732	0.00930648	237.344	1.05081		Nfil3	16
Elf3	Lsr	0.77895	2.87121	0.0187121	0.0145758	49.2815	41.9403		Foxk2	30			Irf1	S100a6	0.326425	3.80295	0.0280295	0.00914951	3.65496	1448.1		Srebf2	16
Foxa2	Sema3e	0.720494	3.00536	0.0200536	0.0144485	101.356	1.74085		Rfx7	30			Bhlhe40	Ptgs2	0.299635	4.01979	0.0301979	0.00904833	29.6311	107.071		Zbtb7a	16
Sox1	Celf4	0.356434	5.05024	0.0405024	0.0144364	203.317	7.54341		Patz1	29			Fosl2	Ptgs2	0.552989	2.60739	0.0160739	0.00888867	6.98378	107.071		Creb3	15
Sox1	Pak3	0.335825	5.23685	0.0423685	0.0142284	203.317	3.11381		Pknox1	29			Rad21	Apbb1ip	0.23473	4.78153	0.0378153	0.00887637	1.01793	26.7528		Klf3	15
Sox1	Sox11	0.536825	3.6394	0.026394	0.014169	203.317	8.95453		Ccnt2	28			Hmgn3	Anxa5	0.370992	3.38088	0.0238088	0.00883287	1.04494	37.642		Mybl2	15
E2f8	Ccne1	0.798797	2.77208	0.0177208	0.0141553	2.03569	2.07449		Cebpg	28			Prrx1	Csf1	0.44127	2.96796	0.0196796	0.00868403	237.344	148.586		Nfatc1	15
Ascl1	Pak3	0.406247	4.36803	0.0336803	0.0136825	666.717	3.11381		Foxo4	28			Tead2	Col12a1	0.400628	3.14409	0.0214409	0.00858983	52.9329	389.81		Thra	15
Tcf4	Celf4	0.374531	4.64212	0.0364212	0.0136409	1.34799	7.54341		E2f8	26			Creb3	Tnc	0.610286	2.40738	0.0140738	0.00858904	1.40738	128.925		Clock	14
Cbx5	Lancl2	0.55107	3.43725	0.0243725	0.013431	1.51	1.21115		Hoxb4	26			Arid5b	Cks1b	0.370541	3.31544	0.0231544	0.00857965	1.86986	2.22832		Foxf1	14
Hsf2	Uchl1	0.648392	3.05184	0.0205184	0.013304	3.31043	7.90424		Sox13	26			Rela	Anxa5	0.185635	5.45361	0.0445361	0.00826748	2.2776	37.642		Glis2	14
Xbp1	Nipal2	0.557523	3.35732	0.0235732	0.0131426	1.66233	13.7779		Zbtb12	26			Shox2	Drg1	0.342394	3.41057	0.0241057	0.00825365	6.23223	1.10126		Klf10	14
Nfia	Uchl1	0.409831	4.18711	0.0318711	0.0130618	25.1031	7.90424		Mafg	25			Junb	Derl1	0.565366	2.43993	0.0143993	0.0081409	9.28516	1.51711		Nfat5	14
Pbx3	Mycl	0.791359	2.63729	0.0163729	0.0129568	1.03942	2720.81		Chd2	22			Creb3l1	Anxa5	0.210788	4.8102	0.038102	0.00803146	117.001	37.642		E2f7	13
Sox4	Tox	0.762659	2.67787	0.0167787	0.0127964	1.72557	32.4181		Gmeb2	20			Twist1	Fgfr1	0.765386	2.04762	0.0104762	0.00801835	37.1296	4.40722		Elk1	13
Cbx5	Trappc11	0.751672	2.69576	0.0169576	0.0127466	1.51	1.58115		Six4	20			Creb3l2	Anxa6	0.76493	2.04021	0.0104021	0.00795687	15.6503	3.63188		Esrra	13
Hdac2	Bok	0.599868	3.10772	0.0210772	0.0126436	1.91009	1.21273		Irf3	18			Arid5b	Tram2	0.728397	2.09181	0.0109181	0.00795271	1.86986	14.5693		Zfp281	13
Pou4f1	Lrrn3	0.678993	2.85855	0.0185855	0.0126195	11.5613	10.6267		Usf2	18			Prrx2	Has2	0.441017	2.80272	0.0180272	0.00795029	54.2146	73.9657		Ddit3	12
Patz1	Ascl1	0.776805	2.58182	0.0158182	0.0122877	1.85721	666.717		Dmrta2	17			Prrx2	Gas1	0.794766	1.98027	0.00980267	0.00779083	54.2146	132.444		Irx3	12
Max	Rps5	0.606043	3.00408	0.0200408	0.0121456	1.17881	1.70785		Tfap4	17			Creb3l2	Col5a1	0.629702	2.23293	0.0123293	0.00776377	15.6503	148.487		Srf	12
Sox1	Stox2	0.789859	2.52992	0.0152992	0.0120842	203.317	18.1211		Irf6	15			Prrx1	Ehd2	0.279393	3.69956	0.0269956	0.00754237	237.344	86.5367		Foxm1	11
Ascl1	Ywhaz	0.510225	3.3576	0.023576	0.0120291	666.717	1.15456		Irx5	15			Zbtb7b	Srrm2	-0.386126	2.93667	0.0193667	0.00747801	1.08329	0.84889		Irx1	11
Sox1	Syt1	0.403509	3.91024	0.0291024	0.0117431	203.317	27.0319		Klf13	15			Tead2	Tes	0.506403	2.46957	0.0146957	0.00744195	52.9329	9.28941		Nfatc4	11
Ascl1	Hey1	0.50919	3.29447	0.0229447	0.0116832	666.717	2.60209		Maf	15			Egr1	Apbb1ip	0.538739	2.36907	0.0136907	0.00737571	2.29994	26.7528		Nfkb2	11
Grhl2	Grhl2	1	2.15958	0.0115958	0.0115958	27.5437	27.5437		Hlf	14			Twist1	Smad5	0.597192	2.23493	0.0123493	0.00737494	37.1296	1.06383		Nfya	11
Xbp1	Tspan13	0.257892	5.46959	0.0446959	0.0115267	1.66233	75.1161		Irf2	14			Elk3	Cyr61	0.37441	2.95926	0.0195926	0.00733565	9.6063	268.022		Tef	11
Ewsr1	Kpnb1	-0.12362	10.3024	0.0930242	0.0114996	1.31581	0.535827		Pou4f1	14			Ppard	Calm1	-0.294541	3.48321	0.0248321	0.00731409	2.77026	0.523819		Tfap2a	11
Tcf4	Elavl2	0.506607	3.26427	0.0226427	0.0114709	1.34799	56.7933		Prox1	13			Elk3	S100a6	0.21255	4.42614	0.0342614	0.00728225	9.6063	1448.1		Arid5b	10
Xbp1	Crip1	0.423128	3.68802	0.0268802	0.0113738	1.66233	5.69038		Mef2a	11			Elk3	Phldb2	0.614708	2.15948	0.0115948	0.00712744	9.6063	46.2592		En1	10
E2f8	Mcm5	0.727936	2.55025	0.0155025	0.0112848	2.03569	1.04565		Dmrt2	9			Ebf1	Actb	0.407768	2.73703	0.0173703	0.00708305	12.3131	2.07504		Foxc1	10
Irx5	Efcab1	0.601905	2.84963	0.0184963	0.011133	1.00336	10.5422		Maff	9			Atf4	Tbc1d31	0.620682	2.14028	0.0114028	0.00707754	1.00041	1.38403		Atf6	9
Cbx5	Ddx1	0.809911	2.35431	0.0135431	0.0109687	1.51	1.52539		Zfp652	9			Mafb	Pcolce	0.275199	3.56735	0.0256735	0.00706533	1.87697	544.024		Bbx	9
Id4	Sox11	0.761491	2.41707	0.0141707	0.0107908	129.963	8.95453		Herpud1	8			Cebpd	Anxa5	0.619057	2.1394	0.011394	0.00705357	16.0402	37.642		Nr4a1	9
Sox1	Hes6	0.332849	4.17022	0.0317022	0.010552	203.317	21.6473		Lhx2	8			Prrx2	S100a10	0.194528	4.5989	0.035989	0.00700086	54.2146	266.132		Sp2	9
Sox4	Tubb5	0.713761	2.46035	0.0146035	0.0104234	1.72557	1.00355		Mnt	8			Twist2	Fgfr1	0.870302	1.79548	0.00795485	0.00692312	24.8755	4.40722		Tfeb	9
Trim28	Id1	0.462699	3.24339	0.0224339	0.0103801	1.87409	14.5522		Nfatc3	8			Nfe2l2	S100a10	0.569049	2.20578	0.0120578	0.00686147	2.41293	266.132		Foxp4	8
Ascl1	Tuba1a	0.459311	3.25811	0.0225811	0.0103718	666.717	1.28633		Ewsr1	6			Nr3c1	S100a6	0.404084	2.6819	0.016819	0.00679626	1.49168	1448.1		Klf7	8
Id2	Ubb	0.670972	2.53848	0.0153848	0.0103228	10.4297	1.23296		Klf9	6			Twist1	Rab34	0.592356	2.14148	0.0114148	0.00676163	37.1296	8.48796		Tbx15	8
Ascl1	Fsd1l	0.63601	2.59973	0.0159973	0.0101745	666.717	6.46078		Mlxipl	4			Prrx2	S100a11	0.317107	3.11276	0.0211276	0.0066997	54.2146	304.15		Cenpb	7
Hdac2	Trit1	0.838353	2.20025	0.0120025	0.0100623	1.91009	75.4943		Bptf	3			Pten	Sub1	-0.494707	2.3402	0.013402	0.00663004	2.09744	0.970119		Dbp	7
Id2	Calm1	0.669593	2.48993	0.0148993	0.00997646	10.4297	1.90906		Zkscan3	1			Fosl1	Fn1	0.270163	3.44639	0.0244639	0.00660924	39.0554	644.193		Irx2	7
Id4	Celf4	0.740983	2.32701	0.0132701	0.00983294	129.963	7.54341						Arid5b	Tes	0.629279	2.04979	0.0104979	0.00660612	1.86986	9.28941		Pbx2	7
Id1	Elf3	0.280714	4.49949	0.0349949	0.00982357	14.5522	49.2815						Arid5b	Gas1	0.684483	1.96384	0.00963838	0.00659731	1.86986	132.444		Cdc5l	6
Tcf4	Sox11	0.674868	2.43257	0.0143257	0.00966799	1.34799	8.95453						Nr3c1	Col6a1	0.641812	2.01584	0.0101584	0.00651979	1.49168	386.98		Foxj2	6
Hdac2	Ilf2	0.944106	2.02189	0.0102189	0.00964768	1.91009	1.71239						Thra	Atxn10	0.614051	2.05051	0.0105051	0.00645068	1.66134	1.52152		Mef2d	6
Cbx5	Naa60	0.332912	3.88053	0.0288053	0.00958964	1.51	1.16029						Hes1	Actb	0.193317	4.30554	0.0330554	0.00639019	4.20249	2.07504		Atf6b	4
Atf2	Kif5c	0.679243	2.38213	0.0138213	0.009388	1.21778	6.92609						Rela	Lgals1	0.30029	3.12238	0.0212238	0.00637331	2.2776	655.457		Foxk1	4
Trim28	Mcm5	0.471596	2.98082	0.0198082	0.00934147	1.87409	1.04565						Ebf1	Dpysl3	0.569918	2.11089	0.0111089	0.00633118	12.3131	4.48003		Etv6	3
Usf1	Trit1	0.809672	2.14996	0.0114996	0.00931088	1.16254	75.4943						Prrx1	Serpinb6a	0.201239	4.14327	0.0314327	0.00632551	237.344	5.18891		Hlx	3
Cebpg	Bex2	0.191452	5.83868	0.0483868	0.00926374	2.14106	243.847						Rarg	Them6	-0.169098	4.67758	0.0367758	0.00621872	61.8916	0.991798		Hmga1	3
Sox1	Trit1	0.274678	4.3721	0.033721	0.00926243	203.317	75.4943						Prrx1	S100a11	0.190187	4.25099	0.0325099	0.00618297	237.344	304.15		Ccdc6	2
Xbp1	Krt18	0.672852	2.37098	0.0137098	0.00922469	1.66233	102.744						Twist1	Stk3	0.51646	2.19667	0.0119667	0.0061803	37.1296	1.62328		Klf16	2
Sox4	Elavl4	0.780613	2.1789	0.011789	0.00920264	1.72557	54.1002						Ets2	Pcolce	0.410935	2.50343	0.0150343	0.00617813	1.10643	544.024
Hdac2	Phyhipl	0.542595	2.68878	0.0168878	0.00916324	1.91009	30.124						Nfic	Slc39a13	0.723085	1.83924	0.00839241	0.00606843	2.47187	13.0819
Xbp1	Eef2	-0.325167	3.79769	0.0279769	0.00909718	1.66233	0.976414						Nfe2l2	Col6a1	0.512998	2.15381	0.0115381	0.00591903	2.41293	386.98
Sox4	Bex2	0.664204	2.36231	0.0136231	0.00904852	1.72557	243.847						Tead2	Pcolce	0.512433	2.15298	0.0115298	0.00590827	52.9329	544.024
Rxrb	Pabpc4	0.816629	2.1076	0.011076	0.009045	1.54016	62.9516						Cdc5l	Zc3h4	-0.374937	2.57253	0.0157253	0.005896	1.17246	0.68222
Smc3	Mycl	0.137943	7.49499	0.0649499	0.00895936	1.21765	2720.81						Ets2	Sdc2	0.423626	2.38236	0.0138236	0.00585604	1.10643	70.0707
Sox4	Fam171a1	0.637494	2.40363	0.0140363	0.00894806	1.72557	1.10845						Twist2	Rab34	0.69088	1.84571	0.00845709	0.00584284	24.8755	8.48796
Foxa2	Foxa2	1	1.89063	0.00890625	0.00890625	101.356	101.356						E2f4	Apbb1ip	0.278425	3.09159	0.0209159	0.00582352	1.85336	26.7528
Xbp1	Bclaf1	0.346892	3.56062	0.0256062	0.00888256	1.66233	1.94124						Pbx1	Mpnd	0.583909	1.96445	0.00964452	0.00563153	2.09227	1.46743
Ascl1	H1fx	0.60995	2.4531	0.014531	0.0088632	666.717	5.03003						Twist2	Itgb5	0.554675	1.98687	0.00986869	0.00547392	24.8755	85.2848
Id1	Calm1	0.268572	4.2983	0.032983	0.0088583	14.5522	1.90906						Nr1d1	Calm1	-0.161834	4.37523	0.0337523	0.00546228	7.03406	0.523819
Klf5	Elf3	0.902955	1.97204	0.00972036	0.00877705	3.48704	49.2815						Tead1	Pmp22	0.492358	2.08379	0.0108379	0.00533614	1.9005	21.6631
Hdac2	Parp6	0.672111	2.30336	0.0130336	0.00876003	1.91009	13.1419						Srebf2	Fads3	0.465202	2.14125	0.0114125	0.00530912	1.28006	87.3439
E2f1	Rpl13a	0.812665	2.07697	0.0107697	0.00875213	2.48572	1.10413						Gli3	Ddr1	0.467616	2.1326	0.011326	0.00529623	13.871	1.18001
Tcf3	Pabpc4	0.788515	2.10012	0.0110012	0.00867465	1.20111	62.9516						Prrx1	Serpinf1	0.33449	2.5756	0.015756	0.00527022	237.344	303.289
Sox1	Rufy3	0.484656	2.78017	0.0178017	0.00862771	203.317	12.6189						Sox9	Them6	-0.306734	2.71099	0.0171099	0.00524818	31.6235	0.991798
Ascl1	Scg3	0.372932	3.30805	0.0230805	0.00860748	666.717	58.4515						Rarg	Col6a1	0.553815	1.94492	0.00944915	0.00523308	61.8916	386.98
Hdac2	Stam	0.877284	1.97873	0.00978727	0.00858621	1.91009	1.29901						Fosl2	Fn1	0.560776	1.92732	0.00927317	0.00520018	6.98378	644.193
Ascl1	Hsf2	0.719345	2.19338	0.0119338	0.00858454	666.717	3.31043						Smad3	Sdc2	0.519595	1.99538	0.00995377	0.00517193	10.4862	70.0707
Id1	Ephb3	0.607851	2.41224	0.0141224	0.00858429	14.5522	2.17635						Tgif1	Scaf8	0.21709	3.36748	0.0236748	0.00513957	3.17733	1.03518
Sox1	Map1b	0.473064	2.80948	0.0180948	0.00856	203.317	1.24762						Rarg	Tram2	0.498857	2.01447	0.0101447	0.00506074	61.8916	14.5693
Fli1	Rps5	0.346104	3.44027	0.0244027	0.0084459	20.412	1.70785						Tead2	Wls	0.507746	1.9851	0.00985098	0.00500179	52.9329	84.2859
Nrf1	Tubb5	0.598038	2.4068	0.014068	0.00841322	1.01485	1.00355						Tgif1	Wwp2	0.578754	1.86142	0.00861419	0.0049855	3.17733	3.60582
Id4	Hook1	0.739031	2.13316	0.0113316	0.00837441	129.963	21.0266						Creb3	Zc2hc1a	0.636184	1.78187	0.00781874	0.00497416	1.40738	3.12206
Klf5	Esrp1	0.837552	1.99748	0.00997478	0.0083544	3.48704	43.9983						Prrx1	Akr1b8	0.417804	2.18426	0.0118426	0.0049479	237.344	39.0297
Sox4	Zfp532	0.858061	1.96968	0.0096968	0.00832044	1.72557	1.93309						Fosl2	Ank	0.528391	1.93302	0.00933017	0.00492998	6.98378	2.15002
Ascl1	Map1b	0.548535	2.49771	0.0149771	0.00821544	666.717	1.24762						Twist2	Stk3	0.586157	1.82435	0.00824352	0.00483199	24.8755	1.62328
Grhl2	Aldh1a7	0.5143	2.58422	0.0158422	0.00814766	27.5437	132.891						Prrx1	Col6a2	0.326146	2.47993	0.0147993	0.00482672	237.344	258.56
Hdac2	Hmgb3	0.794662	2.02228	0.0102228	0.00812369	1.91009	6.77785						Nfe2l2	Lgals3	0.611437	1.78686	0.00786865	0.00481118	2.41293	128.593
Foxa1	Abhd2	0.412288	2.9567	0.019567	0.00806724	8.61092	1.56884						Ets2	Cyr61	0.22897	3.10042	0.0210042	0.00480931	1.10643	268.022
Atf2	Dynlrb1	0.77787	2.03624	0.0103624	0.0080606	1.21778	1.46554						Tead2	Pfdn5	0.509308	1.93658	0.00936585	0.0047701	52.9329	1.20806
Trim28	Slc38a1	0.337406	3.3551	0.023551	0.00794625	1.87409	3.60022						Tead1	Pcolce	0.638053	1.7468	0.00746804	0.004765	1.9005	544.024
Herpud1	1110012L19Rik	0.180217	5.39739	0.0439739	0.00792485	1.09593	1.68047						Prrx1	Prkci	0.361892	2.30847	0.0130847	0.00473523	237.344	3.64823
Xbp1	Prdx1	0.766629	2.02794	0.0102794	0.00788051	1.66233	1.06011						Bhlhe40	Tpm1	0.266526	2.76764	0.0176764	0.00471122	29.6311	5.14196
Sox4	Pak3	0.706309	2.11515	0.0111515	0.00787637	1.72557	3.11381						Prrx1	Col1a1	0.321269	2.46235	0.0146235	0.00469809	237.344	174.978
E2f2	Rps5	0.515931	2.52318	0.0152318	0.00785858	13.5936	1.70785						Rara	Lgals1	0.483778	1.96191	0.0096191	0.00465351	5.47762	655.457
Sox4	Insm1	0.665046	2.18105	0.0118105	0.00785451	1.72557	149.832						Nr3c1	S100a10	0.572262	1.81065	0.00810652	0.00463905	1.49168	266.132
Id1	Krt18	0.378199	3.05912	0.0205912	0.00778758	14.5522	102.744						Nfil3	Drg1	0.559968	1.82476	0.00824765	0.00461842	4.59995	1.10126
Sox1	Tox	0.339539	3.27352	0.0227352	0.00771949	203.317	32.4181						Elk3	Anxa5	0.642068	1.71831	0.00718307	0.00461202	9.6063	37.642
Ascl1	Sox1	0.542381	2.42003	0.0142003	0.007702	666.717	203.317						Stat3	Dap	0.602797	1.75493	0.00754928	0.00455068	2.56383	14.7044
Tcf4	Ywhaz	0.646348	2.18994	0.0118994	0.00769116	1.34799	1.15456						Rarg	Col1a2	0.704742	1.64511	0.00645107	0.00454634	61.8916	959.66
Xbp1	Dazap2	0.561286	2.36296	0.0136296	0.00765011	1.66233	1.04183						Fosl2	Ahnak	0.503358	1.90141	0.00901405	0.0045373	6.98378	76.5579
E2f1	U2af2	0.874278	1.87431	0.00874312	0.00764392	2.48572	1.29087						Klf6	Anxa5	0.403174	2.11948	0.0111948	0.00451345	2.006	37.642
Fli1	Rps21	0.601102	2.26765	0.0126765	0.00761986	20.412	1.15609						Fosl2	Lgals3	0.53488	1.83954	0.00839536	0.00449051	6.98378	128.593
Ascl1	Uchl1	0.334404	3.27301	0.0227301	0.00760104	666.717	7.90424						Tead2	Prkci	0.48008	1.93311	0.00933108	0.00447967	52.9329	3.64823
Grhl2	Elf3	0.609012	2.24565	0.0124565	0.00758614	27.5437	49.2815						Prrx2	Fzd2	0.837158	1.53449	0.00534492	0.00447454	54.2146	34.1672
Ascl1	Gdap1l1	0.400515	2.89134	0.0189134	0.0075751	666.717	135.837						Tfe3	Fbxw4	0.81633	1.54563	0.00545627	0.00445412	1.69466	1.75525
Id4	Chga	0.618769	2.22031	0.0122031	0.00755093	129.963	451.602						Atf6b	Col5a1	0.144973	4.0256	0.030256	0.00438629	1.05929	148.487
Hdac2	Soga3	0.64661	2.16096	0.0116096	0.00750687	1.91009	20.0317						Fosl2	Pmepa1	0.665871	1.65681	0.00656809	0.0043735	6.98378	15.5548
Nfia	Elavl2	0.438897	2.68752	0.0168752	0.00740647	25.1031	56.7933						Tead1	Actb	0.121378	4.60126	0.0360126	0.00437113	1.9005	2.07504
Id4	Serpini1	0.691822	2.05926	0.0105926	0.0073282	129.963	15.4449						Ets2	Phldb2	0.415287	2.03741	0.0103741	0.00430822	1.10643	46.2592
Herpud1	Aspm	-0.223244	4.28111	0.0328111	0.00732486	1.09593	0.772885						Rarg	Phldb2	0.583682	1.73731	0.00737309	0.00430354	61.8916	46.2592
Id1	Esrp1	0.38068	2.91987	0.0191987	0.00730855	14.5522	43.9983						Tead2	Sdc2	0.549727	1.78058	0.00780585	0.00429108	52.9329	70.0707
Ascl1	Igsf9	0.559524	2.27967	0.0127967	0.00716006	666.717	21.1345						Foxf1	Sdc1	0.53399	1.803	0.00802997	0.00428792	11.7973	4.28143
Hoxb3	Mycl	0.253691	3.8215	0.028215	0.0071579	1.07025	2720.81						Tead2	Cnn3	0.903292	1.47186	0.0047186	0.00426227	52.9329	7.80078
Sox12	Mycl	0.207592	4.4439	0.034439	0.00714925	1.22365	2720.81						Shox2	Vim	0.27857	2.52244	0.0152244	0.00424107	6.23223	2236.71
Nfia	Trit1	0.572488	2.24002	0.0124002	0.00709895	25.1031	75.4943						Arid5b	Mrps14	0.459608	1.92222	0.00922216	0.00423857	1.86986	1.39747
Id1	Krt8	0.337314	3.07838	0.0207838	0.00701066	14.5522	146.17						Runx2	Col6a1	0.319158	2.32128	0.0132128	0.00421697	28.2174	386.98
Ascl1	Mtcl1	0.736963	1.94986	0.00949862	0.00700013	666.717	1.97044						Foxk1	Rab1b	0.227828	2.83978	0.0183978	0.00419154	1.06079	1.37189
Id1	Lsr	0.363832	2.92074	0.0192074	0.00698827	14.5522	41.9403						Tead1	Fscn1	0.288975	2.44756	0.0144756	0.00418309	1.9005	4.3484
Hdac2	Usp3	0.811486	1.8529	0.00852899	0.00692115	1.91009	2.62934						Nfix	Atxn10	0.433772	1.95252	0.00952519	0.00413176	1.10245	1.52152
Sox1	Zic2	0.463252	2.49262	0.0149262	0.00691458	203.317	2.56856						Runx3	Scaf8	0.578894	1.70958	0.00709582	0.00410773	23.2971	1.03518
Sox4	Uchl1	0.710852	1.97169	0.00971691	0.00690728	1.72557	7.90424						Arid5b	Adam15	0.610543	1.66848	0.00668477	0.00408134	1.86986	6.25136
Id2	Id1	0.469025	2.46639	0.0146639	0.00687772	10.4297	14.5522						Myc	Eef2	0.657462	1.61952	0.00619521	0.00407312	58.0977	1.02416
Xbp1	Plekha1	0.57396	2.18744	0.0118744	0.00681544	1.66233	3.22015						Mef2d	Ptpn23	0.717899	1.56267	0.00562672	0.00403941	2.51217	1.53399
Hoxb6	Trit1	0.309253	3.16784	0.0216784	0.00670409	1.77727	75.4943						Tead1	S100a10	0.327978	2.22588	0.0122588	0.00402061	1.9005	266.132
Nfia	Celf4	0.324047	3.06498	0.0206498	0.00669152	25.1031	7.54341						Ets2	S100a10	0.41369	1.9705	0.00970505	0.00401488	1.10643	266.132
Foxa1	Krt18	0.635308	2.04178	0.0104178	0.00661853	8.61092	102.744						Sox9	Gas1	0.720887	1.55162	0.00551618	0.00397655	31.6235	132.444
Nfib	Uchl1	0.400329	2.64682	0.0164682	0.00659271	1.16565	7.90424						Bhlhe40	Wls	0.318649	2.24747	0.0124747	0.00397506	29.6311	84.2859
Klf5	Foxa1	0.789926	1.83205	0.00832054	0.00657261	3.48704	8.61092						Ddit3	Derl1	0.423262	1.93474	0.00934739	0.0039564	2.64756	1.51711
Ascl1	Nkd1	0.439573	2.4546	0.014546	0.00639402	666.717	20.7268						Cebpd	Pmp22	0.683501	1.57825	0.0057825	0.00395235	16.0402	21.6631
Hdac2	Fsd1l	0.781054	1.80603	0.0080603	0.00629553	1.91009	6.46078						Ets2	Pmp22	0.574374	1.68401	0.00684006	0.00392875	1.10643	21.6631
E2f1	Rps5	0.523116	2.201	0.01201	0.00628262	2.48572	1.70785						Runx3	Runx3	1	1.39109	0.00391086	0.00391086	23.2971	23.2971
Mxd4	Kat6a	0.549497	2.11051	0.0111051	0.00610224	1.18065	1.77029						Junb	Trappc1	-0.468402	1.83189	0.00831889	0.00389658	9.28516	0.907594
Hdac2	Rundc3b	0.638823	1.93883	0.00938832	0.00599748	1.91009	12.05						Foxf1	Ptgfrn	0.144741	3.68742	0.0268742	0.00388979	11.7973	7.69774
Patz1	Mycl	0.748924	1.79467	0.0079467	0.00595148	1.85721	2720.81						Nr3c1	Pcolce	0.457954	1.84806	0.00848061	0.00388373	1.49168	544.024
Prox1	Brinp1	0.233188	3.52198	0.0252198	0.00588096	39.0492	12.3137						Creb3l1	Ptgs2	0.12416	4.10067	0.0310067	0.0038498	117.001	107.071
Xbp1	2900026A02Rik	0.362369	2.60898	0.0160898	0.00583046	1.66233	3.01502						Foxc2	Psmc3	0.339982	2.13148	0.0113148	0.00384682	12.3831	1.82952
Cbx5	Focad	0.6706	1.86239	0.00862393	0.00578321	1.51	3.29837						Creb3	Fn1	0.16243	3.35409	0.0235409	0.00382374	1.40738	644.193
Foxa1	Aldh1a7	0.616565	1.93797	0.00937969	0.00578319	8.61092	132.891						Hsf1	Banf1	0.542914	1.69617	0.00696169	0.0037796	1.78214	1.99794
Hdac2	Pik3r3	0.842378	1.68526	0.00685262	0.00577249	1.91009	5.35716						Tead2	S100a11	0.42321	1.8733	0.00873304	0.00369591	52.9329	304.15
Lhx2	Atxn7l3b	0.512775	2.1254	0.011254	0.00577078	4.53757	2.99779						Prrx1	Maged1	0.245706	2.50334	0.0150334	0.0036938	237.344	1.21426
Sox1	Dner	0.304995	2.8903	0.018903	0.00576531	203.317	78.7316						Junb	Snx9	0.513832	1.71533	0.00715332	0.00367561	9.28516	3.84415
Hdac2	Sox4	0.847507	1.67501	0.00675011	0.00572076	1.91009	1.72557						Tead2	Rps21	-0.228888	2.58812	0.0158812	0.00363503	52.9329	0.864981
E2f6	Tubb5	0.311262	2.8179	0.018179	0.00565844	2.15201	1.00355						Fosl2	Car13	0.706366	1.50968	0.00509685	0.00360024	6.98378	60.0342
Hdac2	Zfp428	0.672756	1.83639	0.00836386	0.00562684	1.91009	2.31092						Tead2	S100a10	0.190803	2.8634	0.018634	0.00355543	52.9329	266.132
Elf3	Elf3	1	1.5617	0.00561698	0.00561698	49.2815	49.2815						Fosl2	S100a10	0.504408	1.70089	0.00700886	0.00353533	6.98378	266.132
Ascl1	Ctxn1	0.425821	2.31809	0.0131809	0.00561269	666.717	1.41019						Clock	Tnfrsf1a	0.193361	2.81686	0.0181686	0.00351309	2.02269	2.96475
Sox11	Tox	0.723776	1.77424	0.00774243	0.00560379	8.95453	32.4181						Tead1	Ifitm3	0.275077	2.26543	0.0126543	0.0034809	1.9005	125.946
Nr2f1	Uchl1	0.676259	1.8258	0.00825804	0.00558457	2.95374	7.90424						Tead1	Has2	0.510871	1.67513	0.00675127	0.00344902	1.9005	73.9657
Zbtb18	Pclo	0.752547	1.73726	0.00737261	0.00554823	4.2849	15.4231						Ebf1	Fscn1	0.619447	1.55641	0.00556408	0.00344665	12.3131	4.3484
Sox1	Soga3	0.538966	2.02746	0.0102746	0.00553768	203.317	20.0317						Tead1	Anxa5	0.631934	1.54151	0.00541507	0.00342197	1.9005	37.642
Id1	Grhl2	0.528976	2.0383	0.010383	0.00549233	14.5522	27.5437						Prrx1	Fzd2	0.586695	1.58267	0.00582668	0.00341848	237.344	34.1672
Sox1	Celsr3	0.694963	1.78619	0.00786193	0.00546375	203.317	14.7804						Snai2	Wdr77	0.605715	1.56384	0.00563842	0.00341527	6.87964	1.39389
Ascl1	Pcbp2	-0.18432	3.95039	0.0295039	0.00543816	666.717	0.875361						Nr2f6	Anxa5	0.455719	1.74846	0.00748464	0.0034109	1.99053	37.642
Cbx5	Smc2	0.664395	1.81482	0.00814821	0.00541363	1.51	1.32054						Rarg	Drg1	0.260185	2.30641	0.0130641	0.00339909	61.8916	1.10126
Zfp410	Mycl	0.657496	1.8214	0.00821396	0.00540064	2.47767	2720.81						Elk3	S100a4	0.223329	2.52048	0.0152048	0.00339567	9.6063	34.0312
Six4	Six1	0.809696	1.66565	0.00665645	0.0053897	1.73771	1.59782						Rxra	S100a10	0.205839	2.63747	0.0163747	0.00337054	2.10169	266.132
Hdac2	Trpc4ap	0.816951	1.65727	0.00657265	0.00536953	1.91009	1.56319						Ets2	Lgals1	0.361648	1.92448	0.00924475	0.00334335	1.10643	655.457
E2f1	Tmsb4x	-0.340575	2.56672	0.0156672	0.00533587	2.48572	0.533291						Hsf1	Nt5c	0.528635	1.63024	0.00630235	0.00333164	1.78214	1.78073
Id4	Gdap1l1	0.782649	1.67632	0.0067632	0.00529321	129.963	135.837						Klf6	Axl	0.3761	1.88532	0.00885324	0.0033297	2.006	79.9355
Nfib	Elavl2	0.487634	2.08029	0.0108029	0.00526786	1.16565	56.7933						Twist1	Sin3b	0.172852	2.92502	0.0192502	0.00332745	37.1296	2.23935
Xbp1	1110012L19Rik	0.613816	1.85767	0.00857667	0.0052645	1.66233	1.68047						Tead1	Lox	0.285582	2.16193	0.0116193	0.00331827	1.9005	439.374
Trim28	Tubgcp5	0.676309	1.77747	0.0077747	0.0052581	1.87409	2.04744						Creb3l2	Cd63	0.635859	1.52163	0.00521628	0.00331682	15.6503	7.28266
Ascl1	Tsn	0.437327	2.20177	0.0120177	0.00525568	666.717	1.26381						Irf1	B2m	0.852752	1.38435	0.00384346	0.00327752	3.65496	15.8227
Id1	Irf6	0.374728	2.40148	0.0140148	0.00525175	14.5522	26.0197						Tead1	Pmepa1	0.573744	1.56902	0.0056902	0.00326472	1.9005	15.5548
Xbp1	Zfp367	0.214901	3.43495	0.0243495	0.00523273	1.66233	1.20381						Nr1d1	Pdzrn3	0.215029	2.5179	0.015179	0.00326391	7.03406	19.8955
Xbp1	Dynlrb1	0.368316	2.41901	0.0141901	0.00522644	1.66233	1.46554						Glis2	Eva1b	0.669321	1.48486	0.00484862	0.00324528	2.46746	31.2519
Sox4	Soga3	0.811858	1.64328	0.00643281	0.00522253	1.72557	20.0317						Rxra	Cp	0.426824	1.75703	0.0075703	0.00323118	2.10169	87.0468
Patz1	Marcks	0.640529	1.81347	0.0081347	0.00521051	1.85721	1.2341						Cux1	Smad5	0.637872	1.50386	0.0050386	0.00321398	1.30821	1.06383
Xbp1	Tmem181a	0.497267	2.04024	0.0104024	0.00517276	1.66233	1.62048						Prrx2	Col1a1	0.392311	1.81302	0.00813018	0.00318955	54.2146	174.978
Ascl1	Arvcf	0.685748	1.75355	0.00753554	0.00516748	666.717	2.65212						Tead1	Prkci	0.56977	1.55952	0.00559519	0.00318797	1.9005	3.64823
Id1	Spint2	0.340259	2.51724	0.0151724	0.00516254	14.5522	159.946						Nr2f6	Col1a2	0.322128	1.98178	0.00981784	0.0031626	1.99053	959.66
Ascl1	Ska2	0.499758	2.03232	0.0103232	0.00515911	666.717	1.09037						Hes1	Col12a1	0.360147	1.876	0.00875995	0.00315487	4.20249	389.81
Hdac2	Ssb	0.762916	1.67518	0.0067518	0.00515106	1.91009	1.30931						Tead2	Arhgap28	0.852446	1.3628	0.00362801	0.00309269	52.9329	13.4728
Ascl1	Tmem47	0.531874	1.9671	0.00967096	0.00514373	666.717	60.002						Nfic	Sdc2	0.682463	1.44964	0.00449639	0.00306862	2.47187	70.0707
Zkscan3	Chtf8	0.402428	2.26563	0.0126563	0.00509324	1.92726	1.03891						Tead2	Has2	0.335038	1.90811	0.00908106	0.00304251	52.9329	73.9657
Six1	Cand1	0.551788	1.92302	0.0092302	0.00509311	1.59782	1.2951						Prrx2	Maged1	0.388856	1.78239	0.00782391	0.00304237	54.2146	1.21426
Ascl1	Dnajb5	0.325086	2.55685	0.0155685	0.00506109	666.717	4.88531						Prrx2	Klhl22	0.436784	1.69425	0.00694253	0.00303238	54.2146	1.80353
Tcf4	Klc1	0.504154	2.00117	0.0100117	0.00504744	1.34799	4.12007						Nfic	Pmp22	0.574824	1.52584	0.00525836	0.00302263	2.47187	21.6631
Sox1	Robo1	0.507698	1.99406	0.00994059	0.00504681	203.317	18.5171						En1	Prrx1	0.606426	1.49816	0.00498163	0.00302099	24.4778	237.344
Xbp1	Atraid	0.666986	1.75324	0.00753242	0.00502402	1.66233	1.60879						Tgif1	Rarg	0.693464	1.43549	0.00435494	0.00301999	3.17733	61.8916
Tcf4	Dner	0.38241	2.30554	0.0130554	0.00499252	1.34799	78.7316						Rarg	Ccdc102a	0.813224	1.37009	0.00370093	0.00300969	61.8916	29.7393
Foxa2	Cmtm8	0.534615	1.931	0.00930997	0.00497725	101.356	24.3776						Twist2	Sin3b	0.230199	2.29961	0.0129961	0.00299169	24.8755	2.23935
Klf5	Epcam	0.811487	1.61306	0.00613057	0.00497488	3.48704	198.327						Nfat5	Ptgs2	0.674223	1.44178	0.00441779	0.00297858	1.88484	107.071
Sox1	Megf9	0.634427	1.78097	0.00780966	0.00495466	203.317	6.7867						Hmgn3	Pmepa1	0.285062	2.04141	0.0104141	0.00296865	1.04494	15.5548
Nfia	Tspan3	0.726338	1.68183	0.00681829	0.00495238	25.1031	1.48924						Tead1	Ehd2	0.626717	1.47168	0.00471685	0.00295613	1.9005	86.5367
Ascl1	Dpysl2	0.472472	2.0461	0.010461	0.00494252	666.717	2.83097						Atf4	Jdp2	0.448381	1.65901	0.00659012	0.00295489	1.00041	6.07354
Rxrb	Rps5	0.382586	2.2897	0.012897	0.00493421	1.54016	1.70785						Arnt	Eef2	0.46882	1.61767	0.00617671	0.00289576	2.84518	1.02416
Insm1	Serpini1	0.345386	2.41532	0.0141532	0.00488833	149.832	15.4449						Fosl2	Timp2	0.606404	1.47317	0.00473175	0.00286935	6.98378	4.45462
Hoxb7	Trit1	0.264616	2.84655	0.0184655	0.00488627	3.91549	75.4943						En1	Them6	-0.159195	2.77344	0.0177344	0.00282323	24.4778	0.991798
Ascl1	Lrp11	0.279672	2.74147	0.0174147	0.00487039	666.717	22.0336						Tfe3	Mrpl54	0.740718	1.37989	0.00379888	0.0028139	1.69466	1.21314
Nfia	Hes6	0.475431	2.01848	0.0101848	0.00484218	25.1031	21.6473						Foxc2	Slc39a13	0.279116	2.00608	0.0100608	0.00280812	12.3831	13.0819
Klf5	Krt18	0.723262	1.66415	0.00664155	0.00480358	3.48704	102.744						Creb3l2	Ptprk	0.638859	1.43543	0.00435427	0.00278176	15.6503	14.7264
Ascl1	Soga3	0.498897	1.96138	0.00961384	0.00479632	666.717	20.0317						Hmgn3	Col6a1	0.330307	1.84194	0.00841935	0.00278097	1.04494	386.98
Trim28	Nmral1	0.788897	1.60761	0.00607613	0.00479344	1.87409	4.62977						Twist2	Smad5	0.510056	1.54278	0.00542779	0.00276848	24.8755	1.06383
Sox11	Elavl4	0.782891	1.61019	0.00610194	0.00477716	8.95453	54.1002						Rarg	Tcp1	0.233894	2.1687	0.011687	0.00273352	61.8916	1.15357
Ascl1	Plxna2	0.444418	2.06916	0.0106916	0.00475152	666.717	1.43977						Zeb1	Drg1	0.506342	1.53981	0.00539813	0.0027333	3.77022	1.10126
Ascl1	Mad2l2	0.42179	2.11918	0.0111918	0.00472058	666.717	1.48561						Foxf1	Tes	0.427206	1.63905	0.00639054	0.00273008	11.7973	9.28941
Hdac2	Mier2	0.815023	1.57907	0.00579066	0.00471952	1.91009	1.72584						Arnt	Ptgs2	0.235764	2.15275	0.0115275	0.00271777	2.84518	107.071
Hdac2	Mtmr7	0.630035	1.74708	0.00747078	0.00470685	1.91009	7.81277						Ppard	Apbb1ip	0.361906	1.75005	0.00750047	0.00271447	2.77026	26.7528
Ascl1	Syt1	0.15899	3.9595	0.029595	0.0047053	666.717	27.0319						Tfe3	Eef2	0.483487	1.55901	0.00559008	0.00270273	1.69466	1.02416
Klf5	Id1	0.357547	2.30673	0.0130673	0.00467218	3.48704	14.5522						Pbx1	Rai14	0.543679	1.49646	0.00496457	0.00269913	2.09227	37.9008
Hoxb6	Celf4	0.317664	2.46566	0.0146566	0.00465589	1.77727	7.54341						Dlx5	Drg1	0.3887	1.69435	0.00694353	0.00269895	4.87252	1.10126
Tcf4	Ubb	0.63073	1.7302	0.00730202	0.0046056	1.34799	1.23296						Hlx	Ugdh	0.278078	1.96977	0.0096977	0.00269672	14.077	13.5033
Foxa2	Krt7	0.625273	1.73447	0.00734474	0.00459247	101.356	26.5931						Atf6	Srsf7	-0.192919	2.39065	0.0139065	0.00268283	1.53639	0.556319
Sox11	Tubb5	0.685766	1.66667	0.00666672	0.00457181	8.95453	1.00355						Tead1	S100a11	0.509692	1.51906	0.00519058	0.00264559	1.9005	304.15
Sp3	Rps9	0.370337	2.22553	0.0122553	0.0045386	1.24627	1.15572						Prrx1	Klhl22	0.274392	1.96191	0.00961912	0.00263941	237.344	1.80353
Sox1	Nr2f1	0.751729	1.59886	0.00598861	0.00450181	203.317	2.95374						Nfe2l1	Anxa5	0.342121	1.76883	0.00768833	0.00263034	3.99413	37.642
Nr2f1	Amph	0.5453	1.82084	0.0082084	0.00447604	2.95374	14.3268						Nfe2l2	Ahnak	0.449676	1.58426	0.00584258	0.00262727	2.41293	76.5579
Setdb1	U2af2	0.543467	1.81685	0.00816846	0.00443928	1.2013	1.29087						Tead2	Phldb2	0.624819	1.41895	0.00418949	0.00261768	52.9329	46.2592
Cbx5	Rwdd4a	0.621732	1.71293	0.00712925	0.00443248	1.51	1.20116						Snai2	Ifitm2	0.730349	1.3584	0.00358398	0.00261755	6.87964	3.72639
Ascl1	Ano8	0.411397	2.07706	0.0107706	0.00443099	666.717	1.73754						Sox9	Cks1b	0.458401	1.56173	0.00561726	0.00257496	31.6235	2.22832
Tcf12	Sox11	0.538119	1.82018	0.00820178	0.00441353	1.19645	8.95453						Bbx	Ccl2	0.250093	2.02863	0.0102863	0.00257253	1.72195	31.5135
E2f8	Tmsb10	-0.407001	2.08175	0.0108175	0.00440273	2.03569	0.311536						Rxra	S100a6	0.240417	2.06839	0.0106839	0.00256859	2.10169	1448.1
Ctcf	Ppie	0.588546	1.74567	0.00745669	0.0043886	1.82227	57.491						Runx2	Pcolce	0.414224	1.61751	0.00617507	0.00255786	28.2174	544.024
Hdac2	Hook1	0.556929	1.78493	0.0078493	0.0043715	1.91009	21.0266						Nfic	Csf1	0.211936	2.19869	0.0119869	0.00254045	2.47187	148.586
Ascl1	Tmem163	0.437481	1.99796	0.00997962	0.00436589	666.717	45.9582						Prrx1	Col6a3	0.453206	1.56009	0.00560088	0.00253835	237.344	132.048
Atf2	Lancl2	0.815038	1.53507	0.0053507	0.00436102	1.21778	1.21115						Tead1	Col12a1	0.318878	1.79083	0.00790834	0.00252179	1.9005	389.81
Ascl1	Nol4	0.380027	2.14534	0.0114534	0.0043526	666.717	24.8416						Tead1	Csf1	0.453581	1.55455	0.00554555	0.00251536	1.9005	148.586
Id1	Smoc2	0.449624	1.95718	0.00957179	0.00430371	14.5522	1.75117						Nfya	Il1rl1	0.161173	2.55966	0.0155966	0.00251375	1.18069	106.13
Foxa2	Krt18	0.470247	1.91324	0.00913239	0.00429448	101.356	102.744						Tead1	Ifitm2	0.373787	1.67123	0.00671227	0.00250896	1.9005	3.72639
Id1	Mal2	0.298981	2.42899	0.0142899	0.00427239	14.5522	36.0965						Nfic	Dysf	0.650239	1.38451	0.00384514	0.00250026	2.47187	30.2505
Ascl1	Fgf14	0.251106	2.67866	0.0167866	0.00421521	666.717	29.4709						Hsf1	Scaf8	0.340856	1.73032	0.00730319	0.00248934	1.78214	1.03518
Ascl1	Pxylp1	0.61716	1.68284	0.00682838	0.00421421	666.717	1.07139						Twist1	Smim7	0.243176	2.022	0.01022	0.00248526	37.1296	1.06367
Irf6	Pls3	0.40497	2.03859	0.0103859	0.00420599	26.0197	1.82289						Prrx1	Sept11	0.362572	1.68497	0.00684969	0.0024835	237.344	1.92538
Yy1	U2af2	0.852055	1.49237	0.00492368	0.00419525	1.52895	1.29087						Junb	Myh9	0.442688	1.56047	0.00560474	0.00248115	9.28516	2.98912
Ascl1	Mcf2l	0.462392	1.90699	0.00906987	0.00419384	666.717	14.3415						Tead2	Myg1	0.727261	1.34053	0.00340532	0.00247656	52.9329	1.11756
Atf2	Bclaf1	0.760912	1.55058	0.00550582	0.00418945	1.21778	1.94124						Cux1	Ext2	0.647112	1.38173	0.00381734	0.00247025	1.30821	2.44605
Tcf12	Elavl2	0.346766	2.20757	0.0120757	0.00418745	1.19645	56.7933						Nfe2l2	Vim	0.178634	2.37313	0.0137313	0.00245288	2.41293	2236.71
E2f1	Maged1	-0.276494	2.51103	0.0151103	0.0041779	2.48572	0.823544						Cenpb	Plxna2	-0.2049	2.1961	0.011961	0.00245081	1.14178	0.694558
Six1	Fkbp3	0.402785	2.03475	0.0103475	0.00416781	1.59782	3.05234						Sox9	Vim	0.476936	1.51261	0.00512611	0.00244483	31.6235	2236.71
Nfia	Dync1li2	0.666105	1.62346	0.00623463	0.00415292	25.1031	1.19						Nfic	Cyr61	0.295954	1.80584	0.00805845	0.00238493	2.47187	268.022
Ccnt2	Mycl	0.703694	1.58808	0.00588078	0.00413827	1.54436	2720.81						Smad3	Fzd6	0.570252	1.41595	0.00415945	0.00237193	10.4862	6.18865
Foxa1	Elf3	0.658309	1.62663	0.00626627	0.00412514	8.61092	49.2815						Tead2	Efemp2	0.640737	1.36872	0.00368725	0.00236256	52.9329	90.0773
Sox4	Ubb	0.670018	1.61297	0.00612974	0.00410704	1.72557	1.23296						Fosl1	Timp2	0.22177	2.05658	0.0105658	0.00234318	39.0554	4.45462
Creb1	Vbp1	0.600434	1.68207	0.00682069	0.00409538	1.52993	1.89073						Nfil3	Col12a1	0.266524	1.87093	0.0087093	0.00232123	4.59995	389.81
Foxa2	Acss3	0.627763	1.64993	0.00649932	0.00408003	101.356	14.233						Tead2	Pmp22	0.217096	2.06394	0.0106394	0.00230978	52.9329	21.6631
Sox1	Zbtb18	0.602514	1.67597	0.00675974	0.00407284	203.317	4.2849						Nr2f6	S100a10	0.34008	1.67539	0.00675389	0.00229686	1.99053	266.132
Ascl1	Calm2	0.306502	2.32631	0.0132631	0.00406516	666.717	1.04565						Smad3	Wwtr1	0.665469	1.34158	0.00341576	0.00227308	10.4862	35.1611
Xbp1	Pef1	0.652806	1.62235	0.00622355	0.00406277	1.66233	1.05899						Nfic	Fam114a1	0.595344	1.37456	0.00374565	0.00222995	2.47187	31.8075
Ascl1	Tox	0.590434	1.68663	0.0068663	0.0040541	666.717	32.4181						Nfatc1	Ptk2b	0.679445	1.32804	0.00328043	0.00222887	19.3141	2.17877
Sox1	Scg3	0.541124	1.74829	0.00748291	0.00404918	203.317	58.4515						Ets2	Vim	0.197822	2.11863	0.0111863	0.00221289	1.10643	2236.71
Hdac2	Auts2	0.86865	1.46553	0.00465535	0.00404387	1.91009	1.67077						Atf6	Hk2	0.357411	1.6189	0.00618901	0.00221202	1.53639	12.9835
Id4	Klc1	0.790195	1.5109	0.00510904	0.00403714	129.963	4.12007						Nr2f2	Nedd4	0.673245	1.32709	0.00327092	0.00220213	1.57206	1.01131
Id2	Ywhaz	0.671744	1.60056	0.00600557	0.0040342	10.4297	1.15456						Cebpb	Anxa5	0.17537	2.24877	0.0124877	0.00218998	7.25889	37.642
Ascl1	Bhlhb9	0.44488	1.90677	0.00906769	0.00403403	666.717	2.54467						Pten	Arf3	0.300471	1.72782	0.00727815	0.00218687	2.09744	1.47196
Hdac2	Rtn1	0.505596	1.79605	0.00796048	0.00402479	1.91009	136.878						Hmgn3	Col1a2	0.47513	1.45294	0.00452941	0.00215206	1.04494	959.66
Ascl1	Pcbp3	0.433788	1.9275	0.00927497	0.00402337	666.717	1.34642						Bhlhe40	Bhlhe40	1	1.21516	0.00215159	0.00215159	29.6311	29.6311
Nfib	Celf4	0.336595	2.18454	0.0118454	0.0039871	1.16565	7.54341						Ppard	Cyb5r3	0.332457	1.64688	0.00646883	0.0021506	2.77026	2.71811
Sox1	Ttyh3	0.500148	1.79093	0.00790929	0.00395582	203.317	1.59054						Snai2	Rpn2	0.653899	1.32847	0.00328465	0.00214783	6.87964	2.06357
Sox1	Pcyox1l	0.217857	2.80442	0.0180442	0.00393106	203.317	1.93811						Tead1	Cyr61	0.49928	1.42666	0.00426663	0.00213024	1.9005	268.022
Sox13	Mycl	0.380634	2.02777	0.0102777	0.00391206	10.7608	2720.81						Pten	Clcf1	0.30764	1.69139	0.00691387	0.00212698	2.09744	40.9985
Id1	Ywhaz	0.281488	2.38336	0.0138336	0.003894	14.5522	1.15456						Fosl2	Vim	0.224488	1.94663	0.00946629	0.00212507	6.98378	2236.71
Ascl1	Coro2b	0.326983	2.18079	0.0118079	0.00386098	666.717	9.84298						Prrx2	Col6a1	0.274074	1.77153	0.00771533	0.00211457	54.2146	386.98
Setdb1	Zfp146	0.385755	2.00086	0.0100086	0.00386087	1.2013	2.22446						Myc	Myh9	0.415969	1.50803	0.00508031	0.00211325	58.0977	2.98912
Max	Cap1	0.34833	2.10623	0.0110623	0.00385333	1.17881	23.7545						Tead2	Anxa5	0.368247	1.57095	0.0057095	0.00210251	52.9329	37.642
Hoxb2	Trit1	0.342489	2.11995	0.0111995	0.00383571	1.59501	75.4943						Prrx1	Tmem45a	0.276273	1.76056	0.0076056	0.00210122	237.344	23.0513
Zbtb14	Tubb5	0.792288	1.48413	0.00484127	0.00383568	1.49605	1.00355						Twist1	Fzd6	0.191363	2.09641	0.0109641	0.00209812	37.1296	6.18865
Sox4	C530008M17Rik	0.750711	1.50755	0.00507554	0.00381026	1.72557	17.7441						Nfe2l2	Ptgs2	0.327639	1.63861	0.00638611	0.00209234	2.41293	107.071
Insm1	Arhgap35	0.529964	1.71339	0.0071339	0.00378071	149.832	1.39634						Vdr	Ctgf	0.188611	2.10608	0.0110608	0.00208618	25.3144	68.0474
Id4	Vbp1	0.654302	1.57434	0.00574342	0.00375793	129.963	1.89073						Tead2	Eif4enif1	0.447335	1.46558	0.00465575	0.00208268	52.9329	1.05081
Sox4	Tmeff1	0.858476	1.43743	0.00437432	0.00375524	1.72557	2.90411						Nr3c1	Cav1	0.686413	1.30275	0.00302749	0.0020781	1.49168	156.447
Insm1	Hes6	0.437036	1.85886	0.00858862	0.00375353	149.832	21.6473						Ets2	Col6a3	0.400074	1.51837	0.00518371	0.00207387	1.10643	132.048
Hdac2	Pgrmc1	0.617007	1.60418	0.00604182	0.00372784	1.91009	2.07698						Snai2	Ifitm3	0.322418	1.64062	0.00640624	0.00206549	6.87964	125.946
Foxa1	Hepacam2	0.643076	1.57882	0.00578817	0.00372224	8.61092	29.1628						Tgif1	Olfml2b	0.406463	1.50807	0.00508068	0.00206511	3.17733	20.7904
Ascl1	Sox4	0.689258	1.5391	0.00539101	0.0037158	666.717	1.72557						Cux1	Serpinb6a	0.10348	2.98542	0.0198542	0.00205451	1.30821	5.18891
Hdac2	Hist3h2ba	0.587959	1.62971	0.00629709	0.00370243	1.91009	154.476						Creb3	Col5a1	0.443123	1.46211	0.00462106	0.0020477	1.40738	148.487
Tcf12	Ywhaz	0.520154	1.70955	0.00709554	0.00369077	1.19645	1.15456						Sox9	S100a10	0.136754	2.49606	0.0149606	0.00204592	31.6235	266.132
Sox11	Bex2	0.607456	1.60712	0.00607124	0.00368801	8.95453	243.847						Prrx2	Tmem45a	0.40844	1.49998	0.00499985	0.00204214	54.2146	23.0513
Hdac2	Nrep	0.800023	1.45968	0.0045968	0.00367755	1.91009	1.8717						Tgif1	S100a10	0.546538	1.37022	0.00370221	0.0020234	3.17733	266.132
Ascl1	Msi1	0.939401	1.38849	0.00388486	0.00364944	666.717	8.9262						Tead1	Sdc2	0.558679	1.36211	0.00362106	0.00202301	1.9005	70.0707
Yy1	Rps5	0.537038	1.67631	0.00676313	0.00363206	1.52895	1.70785						Nfe2l2	Vcl	0.603836	1.3317	0.00331702	0.00200294	2.41293	10.5021
Sox1	Celf3	0.731034	1.49553	0.00495529	0.00362249	203.317	38.5665						Rxra	Tpm1	0.367934	1.54377	0.00543772	0.00200072	2.10169	5.14196
Irf6	Kcnk1	0.603808	1.59922	0.00599217	0.00361812	26.0197	49.4397						Tbp	Col1a2	0.157457	2.25982	0.0125982	0.00198367	1.2446	959.66
Id1	Cystm1	0.299173	2.20701	0.0120701	0.00361105	14.5522	90.2174						Nfe2l2	Cav1	0.610632	1.32413	0.00324133	0.00197926	2.41293	156.447
Klf5	Spint2	0.909614	1.39538	0.00395385	0.00359648	3.48704	159.946						Gli3	Usb1	0.494379	1.4002	0.00400198	0.0019785	13.871	1.15132
Id1	Vgll4	0.66029	1.54378	0.00543781	0.00359053	14.5522	1.11934						Myc	Pcbp2	0.302512	1.6521	0.00652101	0.00197268	58.0977	1.14239
Nr2f1	Sox1	0.751729	1.47753	0.00477533	0.00358976	2.95374	203.317						Runx2	Lgals1	0.443907	1.44409	0.00444089	0.00197134	28.2174	655.457
Gtf2i	Ascl1	0.463402	1.77428	0.00774278	0.00358802	1.67993	666.717						Pbx1	Tnc	0.492413	1.40002	0.00400024	0.00196977	2.09227	128.925
Nfia	Tbpl1	0.570944	1.6251	0.00625104	0.003569	25.1031	2.33227						Irx3	Col4a2	0.644221	1.30558	0.00305581	0.00196862	3.71131	3.31022
Hoxb5	Celf4	0.399429	1.89342	0.00893425	0.0035686	2.69949	7.54341						Tead1	Wwtr1	0.646763	1.30207	0.00302073	0.00195369	1.9005	35.1611
Foxa2	Esrp1	0.330151	2.0805	0.010805	0.00356727	101.356	43.9983						Srf	Fbxw4	0.764411	1.25358	0.0025358	0.00193839	1.96769	1.75525
Id4	Ubb	0.570234	1.62348	0.00623476	0.00355527	129.963	1.23296						Zbtb7b	Gnaq	-0.289431	1.66847	0.00668469	0.00193476	1.08329	0.718142
Nfyb	Mycl	0.560827	1.63359	0.00633586	0.00355332	2.30263	2720.81						Fosl2	Col1a2	0.191464	2.00771	0.0100771	0.00192939	6.98378	959.66
Sox11	Zfp532	0.810989	1.43788	0.00437876	0.00355113	8.95453	1.93309						Foxp1	Cyr61	0.159034	2.20212	0.0120212	0.00191177	1.14895	268.022
Trim28	Zfp326	0.603949	1.58759	0.00587587	0.00354872	1.87409	1.44345						Nr2f6	Nedd4	0.474274	1.40015	0.00400149	0.0018978	1.99053	1.01131
Pou2f2	Rps21	0.23095	2.53575	0.0153575	0.00354681	16.101	1.15609						Tead2	Rai14	0.828205	1.22848	0.00228476	0.00189225	52.9329	37.9008
Hoxb6	Pak3	0.375187	1.94312	0.00943118	0.00353846	1.77727	3.11381						Twist2	Smim7	0.285163	1.66135	0.00661346	0.00188592	24.8755	1.06367
Sox1	Stt3a	-0.253683	2.3918	0.013918	0.00353077	203.317	0.424737						Hmgn3	Gtf2h5	0.778101	1.24197	0.00241971	0.00188278	1.04494	1.11361
Grhl2	Hepacam2	0.340538	2.03324	0.0103324	0.00351857	27.5437	29.1628						Creb3l1	Hk2	0.164022	2.143	0.01143	0.00187477	117.001	12.9835
Hdac2	Arhgap35	0.711685	1.48557	0.00485568	0.00345572	1.91009	1.39634						Smad3	Lox	0.156578	2.18939	0.0118939	0.00186233	10.4862	439.374
Smc3	Trit1	0.378177	1.90991	0.00909907	0.00344106	1.21765	75.4943						Prrx2	Prkci	0.335892	1.55107	0.00551075	0.00185102	54.2146	3.64823
Elf3	Pcsk1	0.533109	1.64538	0.00645385	0.0034406	49.2815	43.8498						Cebpd	Vim	0.425066	1.43129	0.00431288	0.00183326	16.0402	2236.71
Trim28	Tox3	0.38783	1.88633	0.00886332	0.00343746	1.87409	19.3072						Hmgn3	Axl	0.468598	1.39105	0.00391052	0.00183246	1.04494	79.9355
Sox4	Tbpl1	0.82835	1.41289	0.00412894	0.00342021	1.72557	2.33227						Nfat5	S100a10	0.381191	1.48042	0.00480415	0.0018313	1.88484	266.132
Sox4	Tmem163	0.620529	1.54969	0.00549686	0.00341096	1.72557	45.9582						Prrx1	Gpr176	0.497256	1.36642	0.00366416	0.00182202	237.344	23.7144
Tcf12	Ascl1	0.612471	1.55433	0.00554326	0.00339509	1.19645	666.717						Ets2	Wisp1	0.409276	1.44479	0.00444786	0.0018204	1.10643	45.7303
Hoxb6	Klc1	0.488933	1.69372	0.0069372	0.00339182	1.77727	4.12007						Fosl1	Ank	0.252499	1.71965	0.00719649	0.0018171	39.0554	2.15002
Trim28	Pcbp4	0.51541	1.65754	0.00657535	0.003389	1.87409	1.67665						Elk3	Dse	0.488121	1.37083	0.0037083	0.0018101	9.6063	21.743
Smc3	Ppie	0.521696	1.64958	0.00649578	0.00338882	1.21765	57.491						Zfp281	Lox	0.265552	1.67708	0.00677082	0.001798	2.39125	439.374
Ascl1	Celf3	0.574464	1.58961	0.00589613	0.00338712	666.717	38.5665						Prrx2	Timp2	0.333403	1.53836	0.00538356	0.0017949	54.2146	4.45462
Tcf4	Ctxn1	0.704373	1.48048	0.00480482	0.00338439	1.34799	1.41019						Twist2	Tnc	0.509661	1.34758	0.00347584	0.0017715	24.8755	128.925
Xbp1	Krt8	0.563194	1.59988	0.00599878	0.00337847	1.66233	146.17						Egr1	Ptpn23	0.503506	1.35049	0.00350493	0.00176475	2.29994	1.53399
Sox4	Mad2l2	0.771953	1.43581	0.00435807	0.00336423	1.72557	1.48561						Ppard	Fbxw4	0.849107	1.20714	0.0020714	0.00175884	2.77026	1.75525
Nr2f1	Panx1	0.734429	1.45806	0.00458056	0.0033641	2.95374	3.94715						Klf6	Vcl	0.264633	1.65997	0.00659968	0.00174649	2.006	10.5021
Foxa1	Foxa1	1	1.33617	0.0033617	0.0033617	8.61092	8.61092						Creb3l1	Plekhh3	0.242353	1.71752	0.00717521	0.00173894	117.001	1.08091
Sox11	Insm1	0.632177	1.53007	0.00530071	0.00335099	8.95453	149.832						Tead2	Cdk8	-0.247923	1.7014	0.00701401	0.00173894	52.9329	0.911405
Nr2f1	Celf3	0.873951	1.38215	0.00382154	0.00333984	2.95374	38.5665						Prrx2	Col6a2	0.289595	1.59868	0.0059868	0.00173375	54.2146	258.56
Id1	Cdh1	0.297817	2.11955	0.0111955	0.00333419	14.5522	41.0587						Nfic	Snta1	0.585842	1.29382	0.0029382	0.00172132	2.47187	3.60869
Hdac2	Fkbp4	0.578818	1.57427	0.00574275	0.00332401	1.91009	1.78394						Creb3l2	Sparc	0.671268	1.25601	0.00256013	0.00171854	15.6503	544.264
Trim28	Hint1	0.295089	2.12447	0.0112447	0.0033182	1.87409	1.15069						Hmgn3	Timp2	0.456698	1.37558	0.00375578	0.00171526	1.04494	4.45462
Ascl1	Usp3	0.583152	1.56807	0.00568066	0.00331269	666.717	2.62934						Prrx1	Col1a2	0.522076	1.32681	0.00326814	0.00170622	237.344	959.66
Sox1	Tuba1a	0.314585	2.05183	0.0105183	0.00330891	203.317	1.28633						Tead2	Fzd1	0.762285	1.22362	0.00223619	0.00170461	52.9329	82.127
Pknox1	Mycl	0.478065	1.68714	0.00687139	0.00328497	1.42896	2720.81						Egr3	Tmem189	0.746112	1.22807	0.00228068	0.00170164	11.7151	1.15057
Ascl1	Elavl3	0.454023	1.72211	0.00722105	0.00327853	666.717	77.3354						Prrx2	Serpinf1	0.279005	1.6061	0.00606097	0.00169104	54.2146	303.289
Foxg1	Stox2	0.610589	1.53615	0.00536152	0.00327368	1.40226	18.1211						Zbtb7b	H3f3b	-0.406067	1.41455	0.00414547	0.00168334	1.08329	0.707486
Ascl1	Zfp358	0.476893	1.68509	0.00685085	0.00326713	666.717	2.64932						Twist2	Fzd6	0.244547	1.68492	0.00684915	0.00167494	24.8755	6.18865
Ascl1	Mfng	0.639475	1.50952	0.00509515	0.00325822	666.717	56.1717						Ets2	Angptl2	0.503637	1.33167	0.00331666	0.00167039	1.10643	68.4907
Ascl1	Armc10	0.567912	1.57197	0.00571969	0.00324828	666.717	1.6036						Tead2	Col1a2	0.397387	1.42007	0.0042007	0.0016693	52.9329	959.66
Tcf4	Insm1	0.369427	1.87591	0.00875905	0.00323583	1.34799	149.832						Srebf1	Ssr2	0.317881	1.52155	0.0052155	0.00165791	1.46287	2.67241
Sox11	Pak3	0.653557	1.48962	0.00489619	0.00319994	8.95453	3.11381						Nfkb2	Dxo	-0.25591	1.64769	0.00647688	0.0016575	26.3221	0.740133
Nr2f1	Celf4	0.62982	1.50764	0.00507645	0.00319725	2.95374	7.54341						Rara	Tram2	0.446482	1.3699	0.00369898	0.00165153	5.47762	14.5693
Mef2a	Oxr1	0.579116	1.54954	0.00549542	0.00318249	1.83044	7.10393						Tead2	Gas1	0.703969	1.23457	0.00234573	0.00165132	52.9329	132.444
Nr2f1	Trit1	0.621525	1.51138	0.00511385	0.00317838	2.95374	75.4943						Tead2	Rab23	0.751633	1.21846	0.00218457	0.001642	52.9329	2.75865
Sox4	Fbxo44	0.736639	1.43099	0.00430986	0.00317481	1.72557	8.64775						Creb3l1	Sparc	0.199492	1.8194	0.00819404	0.00163464	117.001	544.264
Hdac2	Runx1t1	0.720075	1.44062	0.0044062	0.0031728	1.91009	4.21497						Twist1	Tnc	0.379695	1.42756	0.00427563	0.00162344	37.1296	128.925
Nfia	Dner	0.365944	1.86439	0.00864386	0.00316317	25.1031	78.7316						Ets2	Efemp2	0.465636	1.3452	0.003452	0.00160738	1.10643	90.0773
Tbx1	Fam171a1	0.408468	1.7735	0.00773504	0.00315952	6.77635	1.10845						Nfkb1	Jdp2	0.697048	1.22955	0.00229551	0.00160008	6.35948	6.07354
Ascl1	Atp6v1b2	0.28127	2.11845	0.0111845	0.00314587	666.717	3.15267						Hmgn3	Col5a1	0.458417	1.3486	0.00348603	0.00159806	1.04494	148.487
Ctcf	Uchl1	0.198178	2.58465	0.0158465	0.00314043	1.82227	7.90424						Irf1	Anxa5	0.182737	1.87404	0.00874035	0.00159719	3.65496	37.642
Id1	Aldh1a7	0.21029	2.49006	0.0149006	0.00313345	14.5522	132.891						Klf10	Actb	0.534242	1.29698	0.00296979	0.00158659	1.26196	2.07504
Ascl1	Pdp1	0.420465	1.74496	0.00744962	0.0031323	666.717	2.53459						Tead2	Pmepa1	0.140756	2.12673	0.0112673	0.00158594	52.9329	15.5548
Ascl1	Eef2	-0.226918	2.37203	0.0137203	0.00311339	666.717	0.976414						Cebpb	Fzd6	0.264255	1.59865	0.00598647	0.00158195	7.25889	6.18865
Zfp410	Marcks	0.58335	1.53231	0.00532314	0.00310526	2.47767	1.2341						Hsf1	Eif4h	0.658272	1.23785	0.00237851	0.0015657	1.78214	1.00877
Insm1	Tbpl1	0.410689	1.75307	0.00753075	0.00309279	149.832	2.33227						Nfil3	Ccl7	0.177968	1.87239	0.0087239	0.00155257	4.59995	35.0183
Nfia	Usf1	0.601858	1.51379	0.00513794	0.00309231	25.1031	1.16254						Cebpd	Wisp1	0.423362	1.36649	0.00366485	0.00155156	16.0402	45.7303
Hdac2	Serf1	0.883032	1.34717	0.00347175	0.00306566	1.91009	2.02615						Hsf1	Col6a1	0.100197	2.54562	0.0154562	0.00154866	1.78214	386.98
Id1	F11r	0.484082	1.63104	0.00631041	0.00305476	14.5522	3.58312						Irx1	Nr1d1	0.44746	1.34572	0.0034572	0.00154696	20.1998	7.03406
Dmrta2	Lancl2	0.235394	2.29374	0.0129374	0.0030454	1.7834	1.21115						Tead2	Wdr77	0.746997	1.20656	0.00206564	0.00154303	52.9329	1.39389
Hdac2	Snn	0.529696	1.57451	0.0057451	0.00304316	1.91009	1.91317						Runx2	Ifitm2	0.310289	1.49705	0.00497055	0.00154231	28.2174	3.72639
Hdac2	Paip2	0.845851	1.35937	0.00359368	0.00303972	1.91009	2.15382						Prrx1	Wwtr1	0.266932	1.57606	0.00576064	0.0015377	237.344	35.1611
Trim28	Gmds	0.134895	3.24224	0.0224224	0.00302467	1.87409	1.54823						Gabpa	Vim	0.418277	1.36733	0.00367328	0.00153645	1.20178	2236.71
Ascl1	Rundc3a	0.495204	1.61051	0.00610513	0.00302329	666.717	40.5528						Tead1	Phldb2	0.678968	1.22496	0.00224955	0.00152737	1.9005	46.2592
Ascl1	Matr3	0.573311	1.52702	0.00527022	0.00302148	666.717	1.87064						Prrx1	Lix1l	0.556329	1.2744	0.00274404	0.00152659	237.344	41.7303
Ascl1	B4galnt4	0.498058	1.60647	0.00606472	0.00302058	666.717	22.6191						Nfatc1	Btg1	0.626657	1.24081	0.00240808	0.00150904	19.3141	1.87817
Six1	Six4	0.809696	1.37292	0.00372925	0.00301956	1.59782	1.73771						Hif1a	Col12a1	0.32594	1.45739	0.00457392	0.00149082	1.23448	389.81
Nr2f1	Gdap1l1	0.703952	1.4288	0.00428801	0.00301855	2.95374	135.837						Shox2	Them6	-0.185459	1.80342	0.00803421	0.00149002	6.23223	0.991798
Foxg1	Mycl	0.315491	1.95376	0.00953761	0.00300903	1.40226	2720.81						Ppard	Eef2	0.44267	1.33564	0.00335639	0.00148577	2.77026	1.02416
Hdac2	Eif2s3x	0.434536	1.69179	0.00691789	0.00300607	1.91009	1.17212						Twist2	Col6a2	0.5253	1.28066	0.00280665	0.00147433	24.8755	258.56
E2f6	Nt5dc2	0.562733	1.53363	0.00533633	0.00300293	2.15201	1.61343						Gli3	Rai14	0.78506	1.18678	0.00186777	0.00146631	13.871	37.9008
Ascl1	Zfp664	0.642621	1.46488	0.00464881	0.00298743	666.717	2.3923						Smad3	Has2	0.500758	1.29094	0.00290943	0.00145692	10.4862	73.9657
Hoxb5	Trit1	0.293451	2.01786	0.0101786	0.00298692	2.69949	75.4943						Rarg	Ddr2	0.894569	1.16268	0.00162684	0.00145532	61.8916	5.99688
Elf3	Gmds	0.923623	1.32067	0.00320674	0.00296182	49.2815	1.54823						Nfic	Ier3	0.331906	1.43834	0.00438343	0.00145489	2.47187	55.5657
Hdac2	Klhdc2	0.851656	1.34717	0.00347174	0.00295673	1.91009	2.50189						Hmgn3	Efemp2	0.56255	1.25798	0.00257978	0.00145125	1.04494	90.0773
Id1	St14	0.388126	1.76134	0.00761336	0.00295494	14.5522	16.9446						Twist2	Col6a1	0.525327	1.27597	0.00275974	0.00144976	24.8755	386.98
Hdac2	H3f3a	0.786966	1.37534	0.00375345	0.00295383	1.91009	2.1918						Creb3l2	Cul1	0.362057	1.39948	0.00399485	0.00144636	15.6503	1.0459
Id4	Dclk2	0.869823	1.33811	0.00338105	0.00294092	129.963	13.8084						Sp2	Ptpn23	0.885615	1.16265	0.0016265	0.00144045	1.09494	1.53399
Tcf4	Trit1	0.700005	1.4201	0.00420098	0.00294071	1.34799	75.4943						Atf4	Ganab	0.427282	1.33693	0.00336929	0.00143964	1.00041	1.9894
Id4	Calm1	0.533101	1.54959	0.00549588	0.00292986	129.963	1.90906						Foxk1	Brms1	0.414083	1.34766	0.00347665	0.00143962	1.06079	1.94982
Sox1	Kif5c	0.602762	1.48533	0.00485328	0.00292537	203.317	6.92609						Fosl2	Col6a1	0.275949	1.52064	0.00520643	0.00143671	6.98378	386.98
Jund	Cct5	-0.243092	2.19857	0.0119857	0.00291363	1.44399	0.856974						Creb3	Angptl2	0.513243	1.27852	0.00278516	0.00142947	1.40738	68.4907
Ascl1	Pak1	0.473796	1.61322	0.00613215	0.00290539	666.717	1.11997						Nr3c1	Vim	0.30123	1.47297	0.0047297	0.00142473	1.49168	2236.71
Sox4	Grip1	0.857004	1.33895	0.00338954	0.00290485	1.72557	11.8751						E2f5	Cnn3	0.838235	1.16911	0.00169112	0.00141755	1.59861	7.80078
Nfia	Ywhaz	0.639209	1.45309	0.0045309	0.00289619	25.1031	1.15456						Tead2	E2f7	0.874882	1.16158	0.00161583	0.00141366	52.9329	1.03639
Xbp1	Dcaf12l1	0.344338	1.84103	0.00841029	0.00289599	1.66233	16.8011						Shox2	Eif4enif1	0.328478	1.43004	0.00430044	0.0014126	6.23223	1.05081
Sox1	Elavl4	0.346337	1.8355	0.00835499	0.00289365	203.317	54.1002						Dlx5	Maged1	0.516078	1.27326	0.0027326	0.00141024	4.87252	1.21426
Nfia	Tsn	0.62043	1.46606	0.00466064	0.0028916	25.1031	1.26381						Nfic	Cdc42ep1	0.634362	1.22204	0.0022204	0.00140854	2.47187	26.4544
Ctcf	Ilf2	0.628149	1.4598	0.00459798	0.00288822	1.82227	1.71239						Nfe2l2	Wls	0.343372	1.4084	0.00408396	0.00140232	2.41293	84.2859
Atf5	Rcc2	0.544845	1.52843	0.00528431	0.00287913	1.84674	1.23992						Tead2	Pbx1	0.462101	1.30315	0.00303151	0.00140086	52.9329	2.09227
Cbx5	Tox	0.525969	1.54718	0.00547181	0.002878	1.51	32.4181						Hmgn3	Slit3	0.462923	1.30252	0.00302516	0.00140042	1.04494	48.8033
Mxi1	Ap2s1	0.482628	1.59443	0.00594426	0.00286886	2.01895	1.52251						Elk3	Ccl7	0.348887	1.40047	0.0040047	0.00139719	9.6063	35.0183
Ascl1	Pik3r3	0.74023	1.38731	0.0038731	0.00286698	666.717	5.35716						Thra	Nrn1	0.439784	1.31665	0.00316653	0.00139259	1.66134	100.298
Zbtb14	Mycl	0.782509	1.36538	0.0036538	0.00285913	1.49605	2720.81						Smad3	Scaf8	0.293195	1.47453	0.00474533	0.00139131	10.4862	1.03518
Sox1	Nfia	0.358108	1.79348	0.00793484	0.00284153	203.317	25.1031						Vdr	S100a10	0.387927	1.35752	0.00357519	0.00138691	25.3144	266.132
Tcf4	Mad2l2	0.671467	1.4214	0.00421398	0.00282955	1.34799	1.48561						Cenpb	Csk	0.48593	1.28521	0.00285208	0.00138591	1.14178	1.21597
Xbp1	Pnisr	0.375886	1.75243	0.00752426	0.00282826	1.66233	1.89917						Zbtb7b	Ehmt2	0.326484	1.42415	0.00424148	0.00138477	1.08329	1.36732
Sox1	Fbxo44	0.349101	1.80687	0.0080687	0.0028168	203.317	8.64775						Pten	Irf2bp2	0.537893	1.25521	0.00255206	0.00137274	2.09744	1.74653
Sox1	Rab3c	0.440199	1.63765	0.00637647	0.00280692	203.317	24.1894						Pbx1	Drg1	0.349355	1.39292	0.00392916	0.00137267	2.09227	1.10126
Xbp1	Frg1	0.410385	1.68197	0.00681973	0.00279872	1.66233	1.50301						Nfkb1	H2-K1	0.676034	1.20262	0.00202618	0.00136977	6.35948	7.82458
Nr2f1	Cnot7	0.756002	1.36961	0.00369608	0.00279424	2.95374	1.84073						Prrx2	Banf1	0.313023	1.43726	0.00437257	0.00136872	54.2146	1.99794
Id4	Ttc3	0.79419	1.34987	0.00349872	0.00277865	129.963	1.86741						Nfic	Phlda3	0.709723	1.19155	0.00191546	0.00135945	2.47187	4.25883
Nfia	Id1	0.291205	1.954	0.00953999	0.00277809	25.1031	14.5522						Ebf1	Cnn3	0.502303	1.27058	0.0027058	0.00135913	12.3131	7.80078
Ascl1	Kif5c	0.493744	1.56233	0.00562333	0.00277649	666.717	6.92609						Elk3	Wisp1	0.483438	1.28095	0.00280946	0.0013582	9.6063	45.7303
Hdac2	Map2	0.697221	1.39664	0.00396638	0.00276544	1.91009	24.8017						Cebpd	Bri3	0.581658	1.23278	0.00232785	0.00135401	16.0402	1.17564
Id2	Hook1	0.377321	1.72958	0.00729584	0.00275287	10.4297	21.0266						Twist1	Capn2	0.439861	1.30773	0.00307733	0.0013536	37.1296	2.86938
Jund	Snrnp70	0.535927	1.51103	0.00511027	0.00273873	1.44399	1.27356						Junb	Fads3	0.371755	1.36262	0.0036262	0.00134806	9.28516	87.3439
Foxj3	Mycl	0.465203	1.58812	0.00588121	0.00273596	2.13156	2720.81						Klf6	Vim	0.344729	1.39067	0.00390669	0.00134675	2.006	2236.71
Grhl2	Efcab1	0.352575	1.77507	0.00775074	0.00273272	27.5437	10.5422						Elk3	Sdc2	0.529732	1.25384	0.00253836	0.00134465	9.6063	70.0707
Ascl1	Peli1	0.577234	1.47138	0.00471383	0.00272098	666.717	2.39297						Nr3c1	Col6a2	0.638292	1.21038	0.00210381	0.00134284	1.49168	258.56
Xbp1	Cand1	0.195005	2.38916	0.0138916	0.00270894	1.66233	1.2951						Klf10	Actr3	0.339292	1.39412	0.00394119	0.00133721	1.26196	2.25705
Sox4	Map1b	0.830059	1.32451	0.00324512	0.00269364	1.72557	1.24762						Myc	Ssr2	0.209258	1.63898	0.00638979	0.00133711	58.0977	2.67241
Sox4	Tagln3	0.790764	1.34061	0.00340607	0.0026934	1.72557	40.3483						Rarg	Rarg	1	1.1331	0.00133103	0.00133103	61.8916	61.8916
Ascl1	Glyr1	0.556703	1.48276	0.00482759	0.00268753	666.717	1.61096						Fosl2	Vcl	0.457581	1.29087	0.00290871	0.00133097	6.98378	10.5021
Id1	Nudt14	0.685567	1.39034	0.00390341	0.00267605	14.5522	2.78903						Cebpb	Tubb5	-0.376541	1.35344	0.00353442	0.00133086	7.25889	0.996465
Hdac2	Rhno1	0.756922	1.35268	0.00352683	0.00266953	1.91009	1.79066						Nr2f2	Edil3	0.502261	1.26492	0.00264917	0.00133058	1.57206	3.00349
Gtf2i	Cdk4	0.806978	1.32983	0.0032983	0.00266166	1.67993	1.30233						Bhlhe40	Wwtr1	0.520477	1.25492	0.00254919	0.00132679	29.6311	35.1611
Id2	Ppie	0.536073	1.49528	0.00495283	0.00265508	10.4297	57.491						Tead1	Tpm1	0.50554	1.26231	0.00262312	0.00132609	1.9005	5.14196
Id2	Epcam	0.304611	1.87148	0.00871478	0.00265462	10.4297	198.327						Smad3	Itga5	0.335322	1.39386	0.00393859	0.0013207	10.4862	108.763
Id4	Mtmr7	0.755062	1.35127	0.00351267	0.00265228	129.963	7.81277						Hmgn3	S100a10	0.272074	1.48423	0.00484234	0.00131748	1.04494	266.132
Foxa2	Krt8	0.320616	1.82707	0.00827069	0.00265172	101.356	146.17						Runx3	Myh9	0.656671	1.19977	0.00199767	0.00131181	23.2971	2.98912
Trim28	Srsf7	0.797724	1.33019	0.00330195	0.00263404	1.87409	1.79753						Tead1	Gxylt2	0.457462	1.28645	0.00286451	0.0013104	1.9005	27.7162
Cbx5	Thoc2	0.773626	1.33977	0.00339766	0.00262851	1.51	3.7432						Nr1d1	Ahnak	0.657574	1.19922	0.00199219	0.00131001	7.03406	76.5579
Ascl1	Spag9	0.617525	1.42551	0.00425511	0.00262764	666.717	1.27204						Rarg	Tor1aip1	0.319706	1.40971	0.00409706	0.00130985	61.8916	2.37585
Tcf4	Nol4	0.662214	1.39514	0.00395144	0.0026167	1.34799	24.8416						Gli3	Col11a1	0.559287	1.23276	0.00232755	0.00130177	13.871	35.4638
Sox4	Syt1	0.383561	1.6812	0.00681203	0.00261283	1.72557	27.0319						Nr1d1	Bhlhe40	0.382344	1.34013	0.00340129	0.00130046	7.03406	29.6311
Sox4	Nr2f1	0.858737	1.30362	0.0030362	0.0026073	1.72557	2.95374						Nfic	Rab34	0.647499	1.20027	0.0020027	0.00129675	2.47187	8.48796
Ctcf	Cdk4	0.683625	1.37902	0.00379023	0.0025911	1.82227	1.30233						Atf4	Rnf19b	0.314841	1.41163	0.00411631	0.00129598	1.00041	4.67937
Hdac2	Dpy30	0.534449	1.48422	0.00484219	0.00258791	1.91009	1.39504						Srebf1	Eef2	0.599985	1.216	0.00215996	0.00129594	1.46287	1.02416
Tcf4	Chga	0.330601	1.78149	0.0078149	0.00258362	1.34799	451.602						Cebpd	Fzd6	0.331322	1.39042	0.00390417	0.00129354	16.0402	6.18865
Atf2	Celf3	0.657819	1.39171	0.00391714	0.00257677	1.21778	38.5665						Zfp281	Vim	0.39672	1.32562	0.00325617	0.00129179	2.39125	2236.71
Id2	Sox11	0.338382	1.7606	0.00760601	0.00257374	10.4297	8.95453						Srebf1	Aurkb	0.481183	1.26786	0.00267864	0.00128892	1.46287	1.53647
Hoxb6	Fam171a1	0.524585	1.49003	0.00490027	0.00257061	1.77727	1.10845						Jdp2	S100a4	0.155037	1.82912	0.00829118	0.00128544	6.07354	34.0312
Sox4	Ascl1	0.689258	1.3719	0.00371901	0.00256335	1.72557	666.717						Fosl2	Serpinb6a	0.494041	1.25678	0.00256775	0.00126857	6.98378	5.18891
Hdac2	Pafah1b3	0.819361	1.31266	0.0031266	0.00256181	1.91009	1.55763						Dlx2	Drg1	0.336516	1.37539	0.00375387	0.00126324	10.9306	1.10126
Sox4	Celf4	0.606682	1.42039	0.00420394	0.00255046	1.72557	7.54341						Pbx1	Lix1l	0.409543	1.30841	0.00308408	0.00126307	2.09227	41.7303
Hoxb5	Pak3	0.446569	1.57018	0.00570182	0.00254625	2.69949	3.11381						Nfe2l2	Efemp2	0.369318	1.34167	0.00341674	0.00126186	2.41293	90.0773
Irf2	C1galt1	0.576238	1.44181	0.00441813	0.00254589	1.20835	1.05793						Tgif1	Drg1	0.491786	1.25577	0.00255766	0.00125782	3.17733	1.10126
Cbx5	Pgrmc1	0.378713	1.66851	0.00668507	0.00253172	1.51	2.07698						Egr3	Rab21	0.604138	1.20777	0.00207773	0.00125524	11.7151	1.38566
Nfia	Mmp24	0.283352	1.89161	0.00891606	0.00252639	25.1031	50.5207						Nfix	Tiam2	0.80562	1.15576	0.00155761	0.00125484	1.10245	20.2594
Hdac2	Msantd3	0.862537	1.29265	0.00292654	0.00252424	1.91009	1.1339						Creb3l1	Col6a3	0.280647	1.44696	0.00446964	0.00125439	117.001	132.048
Myb	Rps5	0.401732	1.62783	0.00627825	0.00252218	16.8034	1.70785						Tbp	Drg1	0.797184	1.15681	0.00156814	0.00125009	1.2446	1.10126
Hoxb7	Celf4	0.23476	2.07404	0.0107404	0.00252142	3.91549	7.54341						Atf6	Ptprk	0.241415	1.51706	0.00517055	0.00124825	1.53639	14.7264
Sox1	Ids	0.531744	1.47101	0.00471012	0.00250458	203.317	2.33218						Fosl2	Axl	0.455297	1.27392	0.00273922	0.00124716	6.98378	79.9355
Foxa1	Grhl2	0.625256	1.39893	0.00398927	0.00249432	8.61092	27.5437						Thra	Ahcyl1	0.519719	1.23985	0.00239852	0.00124655	1.66134	1.97078
Hdac2	Pnisr	0.887426	1.28009	0.00280094	0.00248563	1.91009	1.89917						Srebf1	Fads3	0.28424	1.43788	0.00437881	0.00124463	1.46287	87.3439
Hdac2	Gria2	0.452353	1.54861	0.00548607	0.00248164	1.91009	14.0195						Nr4a1	Twf2	0.412916	1.30046	0.00300456	0.00124063	1.80388	1.08928
Tbx3	Id1	0.579532	1.42655	0.0042655	0.002472	9.04916	14.5522						Nfe2l2	S100a4	0.181836	1.68131	0.00681313	0.00123887	2.41293	34.0312
Sox4	Tle1	0.788023	1.31366	0.00313658	0.0024717	1.72557	1.34993						Nfic	Ddr2	0.51992	1.23665	0.00236647	0.00123038	2.47187	5.99688
Trim28	Rad51ap1	0.55249	1.44687	0.00446873	0.00246893	1.87409	1.15192						Elk4	S100a6	0.120006	2.02323	0.0102323	0.00122793	2.41428	1448.1
Ctcf	Trit1	0.550749	1.4475	0.00447496	0.00246458	1.82227	75.4943						Creb3l1	Ugp2	0.223303	1.54867	0.00548672	0.0012252	117.001	2.27036
Id4	Fbxo44	0.777398	1.31688	0.00316885	0.00246345	129.963	8.64775						Twist1	Gtf2h2	0.326722	1.37446	0.00374462	0.00122345	37.1296	1.20032
Nr2c2	Mycl	0.414501	1.59324	0.00593242	0.00245899	1.78026	2720.81						Twist1	Wwp2	0.660736	1.18428	0.00184276	0.00121758	37.1296	3.60582
Hdac2	Tecr	0.56293	1.43616	0.00436156	0.00245525	1.91009	1.12981						Nfkb2	H2-K1	0.377867	1.32213	0.00322134	0.00121724	26.3221	7.82458
Id4	Slain1	0.508782	1.4819	0.00481895	0.00245179	129.963	25.6363						Prrx2	Rab34	0.636407	1.19126	0.00191259	0.00121718	54.2146	8.48796
Sox4	Pak1	0.669997	1.36577	0.00365769	0.00245064	1.72557	1.11997						Twist2	Capn2	0.542521	1.22308	0.00223085	0.00121028	24.8755	2.86938
Sox1	Clip3	0.571785	1.42761	0.00427611	0.00244501	203.317	1.97964						Tead2	Wisp1	0.432227	1.27964	0.00279639	0.00120867	52.9329	45.7303
Ascl1	Tagln3	0.588323	1.41471	0.00414705	0.00243981	666.717	40.3483						Junb	Klhl26	0.490299	1.24567	0.00245672	0.00120453	9.28516	2.1596
Xbp1	Map1lc3a	0.184278	2.32142	0.0132142	0.00243509	1.66233	1.3009						Nr1d2	Calm1	-0.154717	1.77692	0.00776921	0.00120203	1.10486	0.523819
Sirt6	Armcx1	0.264475	1.92062	0.00920623	0.00243482	12.7989	5.17627						Runx2	Col6a2	0.310848	1.38586	0.00385863	0.00119945	28.2174	258.56
Sox11	Fam171a1	0.501299	1.48463	0.00484629	0.00242944	8.95453	1.10845						Pbx1	Sh3gl1	0.312346	1.38339	0.00383388	0.0011975	2.09227	1.94507
Nkx2-1	Sema3e	0.489943	1.49538	0.00495378	0.00242707	73.4789	1.74085						Bhlhe40	Cd63	0.312592	1.38062	0.00380623	0.0011898	29.6311	7.28266
Id2	Uchl1	0.30441	1.797	0.00797002	0.00242615	10.4297	7.90424						Prrx1	Tram2	0.650394	1.18268	0.0018268	0.00118814	237.344	14.5693
Trim28	Ythdf2	0.757398	1.31916	0.00319157	0.00241729	1.87409	1.46926						Tfeb	Eef2	0.508748	1.23302	0.0023302	0.00118548	2.23982	1.02416
Id4	Ctxn1	0.740405	1.32608	0.00326083	0.00241434	129.963	1.41019						Bbx	Drg1	0.59907	1.19779	0.00197788	0.00118489	1.72195	1.10126
Id2	Krt7	0.394488	1.60961	0.0060961	0.00240484	10.4297	26.5931						Hmgn3	Ccdc80	0.452946	1.26128	0.00261282	0.00118347	1.04494	30.4535
Id4	Dner	0.699483	1.34346	0.00343456	0.00240242	129.963	78.7316						Pbx1	Ccl7	0.166488	1.70798	0.00707984	0.00117871	2.09227	35.0183
Fli1	Cap1	0.677859	1.35416	0.00354164	0.00240073	20.412	23.7545						Nfe2l2	Tspan4	0.482126	1.24314	0.00243138	0.00117223	2.41293	12.9137
Maz	Anp32b	0.747419	1.32038	0.00320382	0.0023946	3.0025	1.02373						Pten	Cdc73	0.494808	1.23658	0.00236577	0.0011706	2.09744	1.20877
Sox11	Uchl1	0.63615	1.37578	0.00375783	0.00239054	8.95453	7.90424						Rela	B2m	0.24401	1.47832	0.00478315	0.00116714	2.2776	15.8227
Nfia	Nfia	1	1.23854	0.00238542	0.00238542	25.1031	25.1031						Arid5b	Hipk1	-0.20694	1.56119	0.00561192	0.00116133	1.86986	0.897143
E2f2	Maged1	-0.386188	1.61763	0.00617635	0.00238523	13.5936	0.823544						Cenpb	Adh5	-0.47293	1.24404	0.00244039	0.00115413	1.14178	0.785725
Nr2f1	Tmem47	0.556134	1.42583	0.00425825	0.00236816	2.95374	60.002						Foxc2	Drg1	0.358596	1.32161	0.0032161	0.00115328	12.3831	1.10126
Ascl1	Casp3	0.390625	1.60456	0.00604557	0.00236155	666.717	1.27017						Nfkb2	Bcl3	0.440231	1.26191	0.00261907	0.00115299	26.3221	15.6062
Nfia	Marcksl1	0.563252	1.41857	0.00418571	0.00235761	25.1031	4.16333						Sp1	Nfkb2	0.537276	1.21325	0.00213255	0.00114577	1.02719	26.3221
Nfib	Trit1	0.520644	1.45277	0.00452766	0.0023573	1.16565	75.4943						Tfeb	B2m	0.297573	1.38499	0.00384992	0.00114563	2.23982	15.8227
Foxo6	Sox1	0.802839	1.29307	0.00293074	0.00235291	5.83363	203.317						Prrx1	Prkca	0.266441	1.4281	0.00428098	0.00114063	237.344	5.66899
Hdac2	Ppie	0.580691	1.40445	0.00404447	0.00234859	1.91009	57.491						E2f5	Sdc2	0.403496	1.28069	0.00280689	0.00113257	1.59861	70.0707
Xbp1	Rab25	0.630582	1.37168	0.00371683	0.00234377	1.66233	38.1555						Smad3	Ctgf	0.469315	1.24031	0.00240312	0.00112782	10.4862	68.0474
Max	Cpox	0.42518	1.55044	0.00550441	0.00234037	1.17881	1.10162						Myc	Tuba1a	-0.215387	1.52321	0.00523207	0.00112692	58.0977	0.777408
Hdac2	Stmn3	0.535817	1.43396	0.00433958	0.00232522	1.91009	107.005						Prrx2	Ehd2	0.135833	1.82464	0.00824637	0.00112013	54.2146	86.5367
Id4	Ywhaz	0.68306	1.33882	0.00338817	0.00231432	129.963	1.15456						E2f4	Tars	0.436787	1.25597	0.00255967	0.00111803	1.85336	1.86033
Ctcf	Ctxn1	0.369826	1.62429	0.00624293	0.00230879	1.82227	1.41019						Tead1	Wls	0.668938	1.16658	0.00166576	0.00111429	1.9005	84.2859
Ascl1	Rufy3	0.498125	1.4625	0.00462499	0.00230382	666.717	12.6189						Jdp2	Ptgs2	0.279056	1.3959	0.00395898	0.00110478	6.07354	107.071
Ascl1	Onecut2	0.520856	1.44173	0.0044173	0.00230078	666.717	6.29772						Runx2	Has2	0.3432	1.32095	0.00320948	0.00110149	28.2174	73.9657
Ascl1	Cdc42se2	0.692619	1.3311	0.00331096	0.00229324	666.717	2.47832						Ppard	Mrpl54	0.681489	1.16163	0.00161627	0.00110147	2.77026	1.21314
Irx5	Tcf12	0.633315	1.36198	0.00361977	0.00229245	1.00336	1.19645						Cdc5l	Sumf1	0.18825	1.58301	0.00583006	0.00109751	1.17246	2.91815
Hoxb8	Celf4	0.287772	1.79604	0.00796045	0.00229079	1.77543	7.54341						Prrx1	Olfml3	0.40817	1.26887	0.00268869	0.00109744	237.344	94.7756
Sox4	Psip1	0.749565	1.30528	0.00305278	0.00228826	1.72557	1.83243						Tead1	Them6	-0.262046	1.41847	0.00418471	0.00109659	1.9005	0.991798
Hdac2	Plekha1	0.502787	1.45404	0.00454039	0.00228285	1.91009	3.22015						Tead2	Sh3gl1	0.735781	1.14885	0.00148849	0.0010952	52.9329	1.94507
Hdac2	Fam171a1	0.739404	1.30769	0.0030769	0.00227507	1.91009	1.10845						Nr2f6	Dysf	0.447751	1.24399	0.00243988	0.00109246	1.99053	30.2505
Jund	Stk11ip	0.631583	1.36019	0.00360192	0.00227491	1.44399	2.34299						Hif1a	Slc39a13	0.564839	1.19316	0.0019316	0.00109104	1.23448	13.0819
Nfia	Fsd1l	0.660734	1.34403	0.00344031	0.00227313	25.1031	6.46078						Nr1d2	Pdzrn3	0.187881	1.57613	0.00576127	0.00108243	1.10486	19.8955
Cbx5	Bnip3l	0.476525	1.47621	0.00476209	0.00226926	1.51	1.31438						Nfic	Pmepa1	0.391246	1.27595	0.00275953	0.00107965	2.47187	15.5548
Hdac2	Faxc	0.729589	1.3108	0.00310797	0.00226754	1.91009	4.98878						Smad3	Pcolce	0.587482	1.18367	0.00183669	0.00107902	10.4862	544.024
Ascl1	Rnf38	0.524714	1.4309	0.00430905	0.00226102	666.717	3.06177						Nr2f6	Sh3gl1	0.660843	1.16284	0.00162839	0.00107611	1.99053	1.94507
Id4	Elavl4	0.806114	1.28033	0.00280328	0.00225976	129.963	54.1002						Sox9	Ifitm2	0.280862	1.38299	0.00382987	0.00107567	31.6235	3.72639
Atf5	Anp32b	0.703614	1.32076	0.00320764	0.00225694	1.84674	1.02373						Creb3l2	Ptgs2	0.289169	1.37023	0.00370232	0.0010706	15.6503	107.071
Nr1h2	Pabpc4	0.735914	1.30626	0.0030626	0.00225381	1.18661	62.9516						Atf4	Scaf8	0.364181	1.2927	0.00292703	0.00106597	1.00041	1.03518
Sox4	Frmd4b	0.775704	1.29046	0.00290464	0.00225314	1.72557	17.7035						Tead2	Mpnd	0.743202	1.14305	0.00143047	0.00106313	52.9329	1.46743
Foxo4	Pabpc4	0.716349	1.31341	0.0031341	0.00224511	1.79965	62.9516						Tead2	Nedd4	0.855339	1.12423	0.00124228	0.00106257	52.9329	1.01131
Ascl1	Lrrn3	0.415288	1.54054	0.00540545	0.00224482	666.717	10.6267						Smad3	Fn1	0.401258	1.2636	0.002636	0.00105772	10.4862	644.193
Id1	Cldn3	0.383316	1.58541	0.00585408	0.00224396	14.5522	57.6062						Zbtb7b	Gnl1	0.310279	1.34038	0.00340384	0.00105614	1.08329	2.89784
Ascl1	Tspan3	0.379179	1.59178	0.0059178	0.00224391	666.717	1.48924						Tead2	Sh3pxd2b	0.707241	1.14916	0.00149156	0.00105489	52.9329	8.16277
Atf5	Cnih1	-0.341612	1.6565	0.00656502	0.00224269	1.84674	0.70367						Hes1	Rab1b	0.516168	1.20404	0.00204038	0.00105318	4.20249	1.37189
Sox1	Mark1	0.782232	1.28662	0.00286624	0.00224206	203.317	2.45005						Myc	4833420G17Rik	-0.347809	1.3021	0.003021	0.00105073	58.0977	0.619507
Zbtb18	Zbtb18	1	1.22411	0.00224109	0.00224109	4.2849	4.2849						Cux1	Myo1b	0.670955	1.15653	0.00156531	0.00105026	1.30821	3.60391
Trim28	Chmp7	0.482973	1.46313	0.00463132	0.0022368	1.87409	1.19359						Irx1	Col4a2	0.375716	1.27942	0.00279419	0.00104982	20.1998	3.31022
Hey1	Mycl	0.628466	1.35566	0.00355658	0.00223519	2.60209	2720.81						Rara	Col6a1	0.419221	1.24826	0.00248263	0.00104077	5.47762	386.98
Nfatc3	Ppp2r1a	-0.34958	1.63776	0.00637763	0.00222949	1.01852	0.713885						Tead2	Tcp1	0.507404	1.20453	0.0020453	0.00103779	52.9329	1.15357
Trim28	Rnpep	0.486293	1.45774	0.00457736	0.00222594	1.87409	1.23524						E2f5	Fam45a	0.621298	1.16702	0.00167022	0.0010377	1.59861	3.29752
Ascl1	Ptprf	0.367774	1.60502	0.0060502	0.00222511	666.717	1.72809						Nr3c1	Fn1	0.296024	1.35029	0.0035029	0.00103694	1.49168	644.193
Nr2f1	Insm1	0.750157	1.29586	0.00295855	0.00221938	2.95374	149.832						Elk3	Angptl2	0.554181	1.18626	0.00186257	0.0010322	9.6063	68.4907
Foxk2	Dyrk2	0.431191	1.51403	0.00514032	0.00221646	1.12369	1.29126						Nfic	Fbln1	0.617981	1.16341	0.00163407	0.00100982	2.47187	1.92571
Hoxb6	Rufy3	0.468773	1.4724	0.00472401	0.00221449	1.77727	12.6189						Nfatc1	Nfkb2	0.56478	1.17847	0.00178473	0.00100798	19.3141	26.3221
Foxa2	Grhl2	0.525145	1.42162	0.00421619	0.00221411	101.356	27.5437						Runx1	Scaf8	0.363211	1.27636	0.00276363	0.00100378	18.1285	1.03518
Ascl1	Bex2	0.336989	1.65684	0.0065684	0.00221348	666.717	243.847						Nfix	Csf1	0.101933	1.98352	0.00983517	0.00100253	1.10245	148.586
Sox1	Cacng4	0.616232	1.35835	0.00358351	0.00220827	203.317	20.4422						Rarg	Ssr2	0.293616	1.34097	0.00340971	0.00100114	61.8916	2.67241
Zic2	Kcnc1	0.943525	1.23322	0.00233215	0.00220044	2.56856	19.8613						Ddit3	Tbc1d31	0.383959	1.26066	0.00260663	0.00100084	2.64756	1.38403
Tcf4	Pcbp4	0.634732	1.34614	0.00346139	0.00219705	1.34799	1.67665						Tead2	Col6a3	0.355375	1.28104	0.00281041	0.000998752	52.9329	132.048
Hdac2	Pdrg1	0.620144	1.35427	0.00354274	0.00219701	1.91009	2.82969						Gabpa	Anxa5	0.323326	1.30849	0.00308487	0.000997417	1.20178	37.642
Ascl1	Hnrnph1	0.612713	1.35768	0.00357679	0.00219154	666.717	1.68601						E2f7	Sdc2	0.466959	1.21352	0.00213518	0.000997043	1.03639	70.0707
Sox1	Tle1	0.34755	1.62597	0.00625974	0.00217557	203.317	1.34993						Prrx2	Col6a3	0.427303	1.23209	0.00232095	0.000991747	54.2146	132.048
Id1	Obsl1	0.492771	1.44108	0.00441082	0.00217352	14.5522	2.07142						Tgif1	Nob1	0.440731	1.22479	0.00224789	0.000990714	3.17733	1.2902
Hoxb9	Hook1	0.280892	1.77252	0.0077252	0.00216995	1.58659	21.0266						Nfic	Has2	0.156588	1.63265	0.00632649	0.000990656	2.47187	73.9657
Jun	Plekha1	0.720593	1.30071	0.00300709	0.00216689	1.49065	3.22015						Prrx2	Dgcr6	0.276977	1.35713	0.00357129	0.000989166	54.2146	1.3967
Creb1	Bclaf1	0.804094	1.26902	0.00269015	0.00216313	1.52993	1.94124						Klf16	Apbb1ip	0.577472	1.17102	0.00171018	0.000987578	1.20625	26.7528
Ascl1	Lhx2	0.704625	1.30637	0.00306367	0.00215874	666.717	4.53757						Cebpd	Fn1	0.302471	1.3262	0.00326203	0.00098667	16.0402	644.193
Hdac2	Gm1673	0.69848	1.30835	0.00308347	0.00215374	1.91009	5.1352						Tead1	Ecm1	0.315985	1.31104	0.00311038	0.000982831	1.9005	137.761
E2f1	Mcm5	0.45589	1.47184	0.00471844	0.00215109	2.48572	1.04565						Twist1	Tes	0.356193	1.27483	0.00274826	0.000978913	37.1296	9.28941
Elf2	Vbp1	0.50412	1.42619	0.00426194	0.00214853	1.29534	1.89073						Junb	Rpl8	0.535149	1.1829	0.00182901	0.000978793	9.28516	1.62856
Sox1	Tbpl1	0.350628	1.61193	0.00611931	0.0021456	203.317	2.33227						Foxc2	Rab1b	0.202417	1.48256	0.00482557	0.000976778	12.3831	1.37189
Hoxb7	Pak3	0.300377	1.71365	0.00713646	0.00214363	3.91549	3.11381						Fosl1	Parp8	0.652464	1.14947	0.00149469	0.000975228	39.0554	13.6564
Insm1	Dync1li2	0.491377	1.43565	0.00435653	0.0021407	149.832	1.19						Vdr	Ahnak	0.187972	1.5171	0.00517097	0.000971999	25.3144	76.5579
Tcf12	Marcks	0.704847	1.30284	0.00302838	0.00213455	1.19645	1.2341						Zeb1	Pkn1	-0.18376	1.52806	0.00528057	0.000970355	3.77022	0.993984
Sox1	C530008M17Rik	0.397393	1.53572	0.00535724	0.00212893	203.317	17.7441						Irx1	Msn	0.12241	1.79172	0.00791722	0.000969147	20.1998	100.052
Nfia	Oxr1	0.515624	1.41266	0.00412658	0.00212776	25.1031	7.10393						Snai2	Kctd10	0.637089	1.15037	0.00150374	0.000958018	6.87964	5.05557
Maz	Acin1	0.865136	1.24585	0.00245847	0.00212691	3.0025	1.44351						Zfp281	Ptpn23	0.283223	1.33607	0.00336068	0.000951824	2.39125	1.53399
Id1	Igsf9	0.294967	1.71961	0.0071961	0.00212261	14.5522	21.1345						Hif1a	Cyr61	0.393025	1.24114	0.00241138	0.000947733	1.23448	268.022
Foxa2	Abhd2	0.160005	2.32558	0.0132558	0.002121	101.356	1.56884						Arid5b	Tef	0.128161	1.73759	0.0073759	0.000945302	1.86986	1.34664
Id4	Scg3	0.682644	1.31024	0.00310241	0.00211784	129.963	58.4515						Rarg	Ccdc80	0.433097	1.21809	0.00218092	0.000944549	61.8916	30.4535
Foxa1	Sema3e	0.390345	1.54034	0.00540343	0.0021092	8.61092	1.74085						Hes1	Phldb2	0.589177	1.16009	0.00160086	0.000943192	4.20249	46.2592
Foxg1	Foxg1	1	1.20991	0.00209906	0.00209906	1.40226	1.40226						Klf16	Ptpn23	0.717445	1.13082	0.00130819	0.000938554	1.20625	1.53399
Hoxb7	Fam171a1	0.495579	1.42298	0.00422979	0.0020962	3.91549	1.10845						Nr2f6	Wdr77	0.6047	1.15516	0.00155162	0.000938266	1.99053	1.39389
Atf2	Map1lc3a	0.443511	1.47165	0.00471645	0.0020918	1.21778	1.3009						Jdp2	B2m	0.249238	1.37519	0.00375191	0.000935117	6.07354	15.8227
Sox11	Soga3	0.753822	1.277	0.00276999	0.00208808	8.95453	20.0317						Tead1	Npr3	0.679952	1.13724	0.00137241	0.000933175	1.9005	21.184
Hdac2	Dync1h1	0.684953	1.30394	0.00303939	0.00208184	1.91009	1.16262						Irf1	Lgals3	0.370754	1.25113	0.00251125	0.000931057	3.65496	128.593
Hoxb5	Klc1	0.53592	1.38776	0.00387763	0.0020781	2.69949	4.12007						Smad3	Plec	0.393887	1.23635	0.00236345	0.000930934	10.4862	5.10251
Sox4	Celf3	0.845925	1.24563	0.00245632	0.00207787	1.72557	38.5665						Hsf1	Sf3b2	0.704514	1.13189	0.00131885	0.000929148	1.78214	1.08087
Sox4	Zfp422	0.724147	1.28687	0.00286871	0.00207737	1.72557	3.28071						E2f5	Fzd1	0.660108	1.14071	0.00140714	0.000928866	1.59861	82.127
Zic2	Mycl	0.131416	2.57916	0.0157916	0.00207527	2.56856	2720.81						Creb3l1	Impad1	0.340782	1.27195	0.00271948	0.000926748	117.001	1.24011
Ctcf	Ascl1	0.353132	1.58766	0.00587661	0.00207522	1.82227	666.717						Pbx1	Fat4	0.687909	1.1346	0.00134604	0.000925955	2.09227	10.618
Tcf4	Nmt2	0.613777	1.33681	0.00336805	0.00206723	1.34799	1.23138						Tead2	Ddah2	0.676567	1.1368	0.001368	0.000925542	52.9329	7.64426
Hdac2	Sox1	0.340332	1.60726	0.00607258	0.00206669	1.91009	203.317						Thra	Clock	0.1441	1.63919	0.00639193	0.000921078	1.66134	2.02269
Nfia	Pxylp1	0.606609	1.34015	0.00340155	0.00206341	25.1031	1.07139						Sox9	Tes	0.416127	1.22057	0.00220574	0.000917869	31.6235	9.28941
Id4	Kif5c	0.808993	1.25466	0.00254659	0.00206017	129.963	6.92609						Nr1d1	Slc6a6	0.214757	1.42677	0.00426774	0.000916527	7.03406	1.8734
Sox4	Stau2	0.711976	1.28859	0.00288585	0.00205466	1.72557	1.67872						Nfkb2	Ehmt2	0.154424	1.5931	0.00593095	0.000915882	26.3221	1.36732
Ascl1	Gabrb3	0.228938	1.89667	0.00896673	0.00205283	666.717	10.7195						Rara	Scaf8	0.269261	1.33975	0.00339753	0.000914824	5.47762	1.03518
Hdac2	Tmem47	0.564628	1.36282	0.00362817	0.00204856	1.91009	60.002						Tead2	Fzd6	0.272761	1.33504	0.00335038	0.000913855	52.9329	6.18865
Id1	Svil	0.4516	1.45327	0.00453266	0.00204695	14.5522	2.59604						Smad3	Cyp1b1	0.655651	1.13861	0.00138605	0.000908765	10.4862	40.1987
Hdac2	Dclk2	0.677276	1.30114	0.0030114	0.00203955	1.91009	13.8084						Tgif1	Tes	0.673232	1.13494	0.00134937	0.000908436	3.17733	9.28941
Ascl1	Cacna2d1	0.223424	1.90841	0.00908407	0.0020296	666.717	3.12732						Cux1	Tuba1b	0.505805	1.17933	0.00179332	0.000907068	1.30821	1.1479
Trim28	Hsf2	0.458463	1.44206	0.00442057	0.00202667	1.87409	3.31043						Runx1	Fbxw4	0.839025	1.10811	0.00108109	0.000907058	18.1285	1.75525
Ascl1	Gdpd5	0.466825	1.43371	0.00433712	0.00202467	666.717	11.6642						Klf6	Sdc2	0.295751	1.30628	0.00306281	0.000905827	2.006	70.0707
Ascl1	Gdpd1	0.34023	1.59494	0.00594936	0.00202415	666.717	5.47932						Nfkb2	Ckap2l	0.223021	1.40545	0.00405451	0.00090424	26.3221	1.0061
Elf3	Pls3	0.211122	1.95748	0.00957481	0.00202145	49.2815	1.82289						Runx3	Sp1	0.617782	1.14607	0.00146068	0.000902384	23.2971	1.02719
Id2	Lsr	0.499146	1.40407	0.00404066	0.00201688	10.4297	41.9403						Tead2	Cyr61	0.215177	1.41925	0.00419249	0.000902125	52.9329	268.022
Hsf2	Pcdh10	0.578372	1.3485	0.00348504	0.00201565	3.31043	17.1201						Nfe2l1	Pmepa1	0.568911	1.15779	0.00157792	0.000897697	3.99413	15.5548
Ascl1	Tubb3	0.468056	1.42989	0.00429891	0.00201213	666.717	4.23314						Hmgn3	Fgfr1	0.679202	1.13162	0.0013162	0.000893963	1.04494	4.40722
Sox4	Trim67	0.651827	1.30865	0.00308654	0.00201189	1.72557	14.5695						Ets1	B2m	0.775339	1.11505	0.00115049	0.000892022	3.48434	15.8227
Ctcf	Elavl1	0.683541	1.29315	0.0029315	0.0020038	1.82227	2.11485						Ets2	Stk38	0.276976	1.32189	0.00321887	0.000891553	1.10643	1.27524
Elf3	Krt8	0.913286	1.21896	0.00218958	0.00199971	49.2815	146.17						E2f4	Birc5	0.718735	1.1237	0.001237	0.000889073	1.85336	1.48811
Hoxb8	Pak3	0.361729	1.5509	0.00550897	0.00199275	1.77543	3.11381						Prrx2	Sept11	0.529067	1.16801	0.00168008	0.000888873	54.2146	1.92538
Xbp1	Zfp869	0.458308	1.43217	0.00432167	0.00198066	1.66233	2.22918						Nfe2l2	Axl	0.443843	1.19985	0.00199854	0.00088704	2.41293	79.9355
Ascl1	4833420G17Rik	0.552146	1.35766	0.00357662	0.00197482	666.717	1.61419						Gli3	Timm17a	0.148746	1.59496	0.00594964	0.000884985	13.871	1.84451
E2f8	Mbd2	0.649136	1.30402	0.0030402	0.0019735	2.03569	1.08427						Gabpa	Pcolce	0.365156	1.2419	0.00241902	0.000883317	1.20178	544.024
Foxa1	Krt7	0.51838	1.37919	0.00379193	0.00196566	8.61092	26.5931						Tead2	Gxylt2	0.255032	1.34585	0.00345854	0.000882039	52.9329	27.7162
Atf2	Pnisr	0.899673	1.21825	0.00218252	0.00196356	1.21778	1.89917						Srebf2	Eef2	0.466818	1.18888	0.00188883	0.000881741	1.28006	1.02416
Sox1	Trio	0.583513	1.33648	0.00336475	0.00196338	203.317	1.42148						Nfe2l2	Shc1	0.564601	1.15611	0.00156112	0.000881413	2.41293	6.43902
Tcf4	Soga3	0.504666	1.38869	0.00388686	0.00196157	1.34799	20.0317						Hes1	Lhfp	0.570407	1.15434	0.00154337	0.000880349	4.20249	77.6976
Cbx5	Smad1	0.62378	1.31327	0.00313267	0.00195409	1.51	1.0635						Nfkb1	Car13	0.280603	1.31344	0.00313444	0.000879535	6.35948	60.0342
Hoxb2	Fam171a1	0.625326	1.31203	0.00312032	0.00195122	1.59501	1.10845						Myc	Scaf8	0.263579	1.33131	0.00331305	0.000873252	58.0977	1.03518
Sox1	Mad2l2	0.170056	2.14625	0.0114625	0.00194927	203.317	1.48561						Arnt	Il1rl1	0.328046	1.26611	0.00266109	0.000872962	2.84518	106.13
Ascl1	Armcx4	0.304225	1.63881	0.0063881	0.00194342	666.717	7.09047						Srebf2	Cdc73	0.30157	1.28945	0.00289452	0.000872901	1.28006	1.20877
Sox1	B3gat1	0.613702	1.3149	0.00314896	0.00193252	203.317	21.0405						Clock	Ptgs2	0.249567	1.34963	0.00349629	0.000872557	2.02269	107.071
Ascl1	Megf9	0.512902	1.37672	0.00376721	0.00193221	666.717	6.7867						Hmgn3	Pdgfrb	0.55465	1.15714	0.00157142	0.000871585	1.04494	105.268
Id1	Lrrc75a	0.4593	1.42033	0.00420327	0.00193056	14.5522	4.28359						Rxra	Anxa5	0.187351	1.46391	0.00463911	0.000869141	2.10169	37.642
Insm1	Evl	0.313012	1.61635	0.00616348	0.00192924	149.832	4.41073						Tead2	Tuba1b	0.68416	1.12699	0.00126987	0.000868795	52.9329	1.1479
Setdb1	Eif2s3x	0.494314	1.38941	0.00389406	0.00192489	1.2013	1.17212						Nfe2l2	Pmepa1	0.221318	1.39205	0.00392052	0.000867681	2.41293	15.5548
Hbp1	Tsn	0.483238	1.39646	0.00396459	0.00191584	3.05798	1.26381						Sox9	Fzd6	0.321598	1.26966	0.00269665	0.000867237	31.6235	6.18865
Tcf12	H1fx	0.698562	1.27423	0.00274234	0.00191569	1.19645	5.03003						Rara	Ccdc102a	0.715344	1.12118	0.00121175	0.000866818	5.47762	29.7393
Gtf2i	Trit1	0.60598	1.31532	0.0031532	0.00191078	1.67993	75.4943						Nfic	Fzd6	0.417171	1.20744	0.00207437	0.000865367	2.47187	6.18865
Foxa2	Id1	0.247924	1.76822	0.00768225	0.00190461	101.356	14.5522						Foxf1	Cdc42ep2	0.341693	1.25318	0.00253179	0.000865094	11.7973	18.3483
Xbp1	Pigu	0.595952	1.31875	0.00318746	0.00189957	1.66233	2.65677						Creb3l1	Mthfd2	-0.121421	1.71187	0.00711868	0.000864357	117.001	0.857206
Ascl1	Gnl3l	0.301242	1.63016	0.00630155	0.00189829	666.717	1.53793						Junb	Uchl1	-0.257274	1.3358	0.00335802	0.000863931	9.28516	0.126514
Jun	Krt8	0.315279	1.60018	0.0060018	0.00189224	1.49065	146.17						Irx3	Col4a1	0.619457	1.13887	0.00138866	0.000860217	3.71131	6.72863
Ascl1	Srrm3	0.497278	1.38043	0.00380431	0.0018918	666.717	17.1686						Tead2	Rarg	0.631876	1.13583	0.00135826	0.000858254	52.9329	61.8916
Xbp1	Gemin6	0.435634	1.43382	0.00433821	0.00188987	1.66233	1.6597						Glis2	Cdk8	-0.292816	1.2918	0.00291802	0.000854443	2.46746	0.911405
Zic2	Map7d2	0.534097	1.35285	0.00352853	0.00188458	2.56856	23.4752						Creb3	Fbn1	0.451585	1.18895	0.00188946	0.000853253	1.40738	26.6803
Rxrb	U2af2	0.841493	1.22389	0.00223891	0.00188402	1.54016	1.29087						Pten	H3f3b	-0.411276	1.20727	0.00207265	0.000852432	2.09744	0.707486
Ascl1	Dnaja2	0.300116	1.62752	0.00627523	0.0018833	666.717	1.21759						Glis2	Vim	0.462128	1.184	0.00183998	0.000850306	2.46746	2236.71
Sox4	Klc1	0.758381	1.24754	0.00247538	0.00187728	1.72557	4.12007						Junb	1810013L24Rik	0.286033	1.29631	0.00296308	0.00084754	9.28516	1.89159
Hbp1	Mpzl1	0.748523	1.25066	0.00250658	0.00187623	3.05798	1.41104						Rxra	Pmepa1	0.30928	1.27396	0.0027396	0.000847304	2.10169	15.5548
Foxa1	Klf5	0.789926	1.2368	0.00236802	0.00187056	8.61092	3.48704						Zbtb7b	Abcf1	0.230719	1.36713	0.00367133	0.000847046	1.08329	1.5147
Nfia	Klc1	0.468699	1.39888	0.00398875	0.00186953	25.1031	4.12007						Clock	Wls	0.28184	1.2995	0.00299501	0.000844114	2.02269	84.2859
Sox1	Lhx2	0.684295	1.27259	0.00272593	0.00186534	203.317	4.53757						Thra	Hnrnpf	-0.230889	1.36453	0.00364532	0.000841666	1.66134	0.99542
Id1	Esrp2	0.385003	1.48395	0.00483945	0.0018632	14.5522	17.3022						Nr2f6	Atp5f1	0.423879	1.19841	0.00198414	0.000841037	1.99053	1.09871
Id1	Ssu72	0.493088	1.37772	0.00377719	0.00186249	14.5522	1.35789						Arnt	Has2	0.320503	1.26199	0.0026199	0.000839686	2.84518	73.9657
Ascl1	Rpl32	-0.145316	2.28114	0.0128114	0.0018617	666.717	0.732607						Snai2	Kdelc1	0.730635	1.11469	0.00114689	0.000837957	6.87964	3.66223
Ascl1	Hnrnph2	0.406022	1.45817	0.00458165	0.00186025	666.717	1.42989						Tead1	Efemp2	0.586086	1.14293	0.00142931	0.000837699	1.9005	90.0773
Hdac2	Arhgef7	0.692167	1.26872	0.0026872	0.00185999	1.91009	3.06828						Irf1	Ptgs2	0.255641	1.32738	0.0032738	0.000836916	3.65496	107.071
E2f1	Hint1	0.444686	1.41808	0.00418083	0.00185916	2.48572	1.15069						Nfic	Sdc4	0.448845	1.18646	0.00186458	0.000836905	2.47187	50.2467
Sox1	Plxna2	0.629468	1.29424	0.00294238	0.00185213	203.317	1.43977						Esrra	S100a6	0.11495	1.72803	0.00728028	0.000836866	1.55146	1448.1
Mxd4	Dyrk1a	0.47707	1.38803	0.00388034	0.0018512	1.18065	1.20256						Cux1	Syt13	0.414413	1.20167	0.00201673	0.000835758	1.30821	5.62354
Xbp1	Prc1	0.376531	1.48994	0.0048994	0.00184478	1.66233	1.30151						Hmgn3	Crlf1	0.365505	1.22807	0.00228069	0.000833604	1.04494	63.7991
Id4	Tmeff1	0.80561	1.22799	0.00227993	0.00183674	129.963	2.90411						Zeb1	Sccpdh	0.678424	1.12273	0.0012273	0.000832632	3.77022	1.5217
Sox11	Tbpl1	0.837675	1.21887	0.00218872	0.00183344	8.95453	2.33227						Prrx1	Scd2	0.186943	1.44449	0.00444486	0.000830935	237.344	4.48192
Ascl1	Cnbp	0.253764	1.72014	0.00720139	0.00182745	666.717	1.2593						Nfatc4	S100a10	0.340149	1.24375	0.0024375	0.000829112	10.4413	266.132
Hdac2	Elavl4	0.747916	1.24409	0.00244094	0.00182561	1.91009	54.1002						Srf	Ptpn23	0.712814	1.11621	0.00116206	0.000828333	1.96769	1.53399
Sox4	Scg3	0.586277	1.31016	0.00310157	0.00181838	1.72557	58.4515						Tead1	Wisp1	0.51347	1.16125	0.00161253	0.000827985	1.9005	45.7303
Pbx3	Pcdh10	0.625158	1.29068	0.00290679	0.0018172	1.03942	17.1201						Prrx1	Rab34	0.390416	1.2116	0.00211598	0.000826112	237.344	8.48796
Irx5	Tle1	0.615013	1.29483	0.00294828	0.00181323	1.00336	1.34993						Hmgn3	Cops8	0.829024	1.09947	0.000994698	0.000824628	1.04494	1.68591
Hoxb8	Trit1	0.194226	1.93311	0.00933113	0.00181235	1.77543	75.4943						Etv4	Phldb2	0.480389	1.1716	0.00171596	0.00082433	10.7089	46.2592
Ascl1	Paip2	0.483018	1.37473	0.0037473	0.00181001	666.717	2.15382						Ets2	Col6a1	0.443419	1.18551	0.00185513	0.000822598	1.10643	386.98
Ascl1	Trim37	0.610154	1.29542	0.00295417	0.0018025	666.717	2.32197						Ddit3	Scaf8	0.201508	1.40736	0.00407359	0.000820861	2.64756	1.03518
Ascl1	Zfp41	0.810995	1.22181	0.00221812	0.00179888	666.717	2.65945						Zbtb7b	Arhgap35	-0.346859	1.23571	0.00235708	0.000817576	1.08329	0.716159
Ascl1	Zfp397	0.635419	1.28229	0.00282287	0.0017937	666.717	1.83984						Pbx1	Dpysl3	0.50743	1.16099	0.00160992	0.000816923	2.09227	4.48003
Setdb1	Eif3c	0.62201	1.28813	0.00288127	0.00179218	1.2013	1.46048						Nfic	Ackr3	0.504546	1.16169	0.00161686	0.000815779	2.47187	14.8921
Ascl1	Dpy30	0.186877	1.95662	0.00956618	0.0017877	666.717	1.39504						Snai2	Itga5	0.582446	1.13997	0.00139969	0.000815244	6.87964	108.763
Id1	Cdk4	0.493383	1.36209	0.00362088	0.00178648	14.5522	1.30233						Zbtb7b	Fas	0.114674	1.70363	0.00703629	0.00080688	1.08329	11.6957
Sox4	Nmt2	0.779986	1.22892	0.00228924	0.00178557	1.72557	1.23138						Atf4	Ripk1	0.36666	1.21872	0.00218721	0.00080196	1.00041	1.67753
Trim28	Chaf1b	0.742695	1.24029	0.00240286	0.0017846	1.87409	1.98992						Nfic	Atxn10	0.164911	1.4859	0.00485898	0.000801301	2.47187	1.52152
Xbp1	Mmgt1	0.264196	1.67546	0.00675456	0.00178453	1.66233	2.14793						Foxc2	Tes	0.207652	1.38457	0.00384566	0.000798558	12.3831	9.28941
Hoxb7	Klc1	0.378176	1.47106	0.00471057	0.00178143	3.91549	4.12007						Hif1a	Maged1	0.618779	1.12869	0.00128689	0.0007963	1.23448	1.21426
Hsf2	Pafah1b3	0.774263	1.22965	0.00229647	0.00177807	3.31043	1.55763						Creb3l1	Akr1b8	0.66416	1.11978	0.00119777	0.000795508	117.001	39.0297
Hdac2	Id4	0.686107	1.2586	0.00258601	0.00177428	1.91009	129.963						Rara	Drg1	0.199881	1.39783	0.00397828	0.000795183	5.47762	1.10126
Nr2f1	Elavl3	0.79759	1.22214	0.00222137	0.00177175	2.95374	77.3354						Nfe2l2	Car13	0.442161	1.17957	0.0017957	0.00079399	2.41293	60.0342
Id1	Zfp532	0.234137	1.75584	0.00755836	0.00176969	14.5522	1.93309						Bhlhe40	Fkbp9	0.182586	1.43396	0.00433962	0.000792352	29.6311	19.9203
Id2	Chga	0.238042	1.741	0.00741003	0.0017639	10.4297	451.602						Runx2	Csf1	0.23342	1.33939	0.00339388	0.000792198	28.2174	148.586
Id4	Zfp532	0.726841	1.24242	0.00242422	0.00176202	129.963	1.93309						Egr1	Cebpb	0.283149	1.27775	0.00277753	0.000786455	2.29994	7.25889
E2f1	Rangap1	0.578954	1.30385	0.00303846	0.00175913	2.48572	1.07959						Myc	Derl1	0.467292	1.16828	0.00168281	0.000786365	58.0977	1.51711
Sox4	Sox11	0.901656	1.19453	0.00194533	0.00175402	1.72557	8.95453						Rarg	Serpinf1	0.306134	1.25685	0.00256853	0.000786313	61.8916	303.289
Ctcf	Sae1	0.720104	1.24337	0.00243372	0.00175253	1.82227	1.485						Snai2	Pdia4	0.698087	1.1126	0.00112599	0.000786037	6.87964	4.86366
Sox11	Ubb	0.634931	1.27595	0.00275946	0.00175206	8.95453	1.23296						Nfe2l2	Col6a2	0.485394	1.1619	0.00161901	0.000785856	2.41293	258.56
Id1	Snx6	0.492447	1.35572	0.00355725	0.00175175	14.5522	1.32707						Stat3	Sdc4	0.447565	1.17539	0.00175394	0.000785003	2.56383	50.2467
Nkx2-1	Aldh1a7	0.361833	1.4838	0.00483798	0.00175054	73.4789	132.891						Myc	Rpl8	0.754753	1.104	0.00103998	0.000784926	58.0977	1.62856
Ascl1	Unc13a	0.326409	1.53505	0.00535052	0.00174646	666.717	20.0158						Tbx15	Lox	0.39754	1.19707	0.0019707	0.000783432	11.5661	439.374
Ctcf	Elavl2	0.257816	1.676	0.00675997	0.00174283	1.82227	56.7933						Gli3	Cd63	0.375973	1.20828	0.0020828	0.000783077	13.871	7.28266
Sox1	Sstr2	0.507504	1.34108	0.00341079	0.00173099	203.317	13.8077						Myc	Cdkn2a	0.147611	1.53041	0.00530415	0.000782951	58.0977	2.17948
Hdac2	Wscd1	0.63107	1.27386	0.00273864	0.00172827	1.91009	39.6454						Nfe2l2	Mbnl2	0.537528	1.14555	0.00145549	0.000782365	2.41293	2.15065
Ascl1	Tuba1c	-0.16643	2.03786	0.0103786	0.00172731	666.717	0.745875						Tgif1	Cyr61	0.45322	1.17218	0.00172177	0.000780339	3.17733	268.022
Trim28	Rbmxl1	0.820885	1.2101	0.00210104	0.00172471	1.87409	1.55024						Junb	Scaf8	0.3232	1.24129	0.00241288	0.000779842	9.28516	1.03518
Gtf2i	Nt5dc2	0.768374	1.22399	0.00223987	0.00172106	1.67993	1.61343						Nr2f2	Col1a2	0.238364	1.32588	0.00325882	0.000776784	1.57206	959.66
E2f2	Fbxo5	0.566985	1.30336	0.0030336	0.00172001	13.5936	1.79116						Nfic	Rarg	0.513294	1.15075	0.00150749	0.000773786	2.47187	61.8916
Sox4	Robo1	0.86468	1.1988	0.00198804	0.00171902	1.72557	18.5171						Irx3	Rps21	-0.262872	1.2937	0.00293703	0.000772065	3.71131	0.864981
Sox4	R3hdm4	0.611296	1.28102	0.00281022	0.00171788	1.72557	2.80259						Irf1	Ahnak	0.312099	1.24594	0.00245938	0.00076757	3.65496	76.5579
Foxo6	Mycl	0.247372	1.69361	0.0069361	0.0017158	5.83363	2720.81						Tbp	Wls	0.248856	1.30733	0.00307325	0.000764798	1.2446	84.2859
Setdb1	Lig1	0.489052	1.35068	0.00350675	0.00171498	1.2013	1.49928						Bhlhe40	Cdkn2a	0.16814	1.45386	0.00453862	0.000763122	29.6311	2.17948
Tcf12	Insm1	0.291929	1.58694	0.00586939	0.00171344	1.19645	149.832						Foxp1	S100a11	0.514123	1.14816	0.00148162	0.000761736	1.14895	304.15
Sox11	C530008M17Rik	0.717287	1.23811	0.00238113	0.00170795	8.95453	17.7441						Nfil3	Tmem30a	0.518779	1.14674	0.00146736	0.000761236	4.59995	1.39792
Id2	Elavl2	0.243389	1.6988	0.00698797	0.00170079	10.4297	56.7933						Junb	Phlda3	0.251881	1.30167	0.00301669	0.000759845	9.28516	4.25883
Myb	Cap1	0.210128	1.80929	0.00809293	0.00170056	16.8034	23.7545						Bbx	Ccdc80	0.674588	1.11262	0.00112616	0.000759695	1.72195	30.4535
Foxj3	Tsn	0.501102	1.33758	0.00337575	0.0016916	2.13156	1.26381						Elk4	S100a4	0.154448	1.49173	0.0049173	0.000759468	2.41428	34.0312
Sox1	Armcx4	0.568468	1.29702	0.00297019	0.00168846	203.317	7.09047						Pbx1	Hip1	0.728758	1.10415	0.00104152	0.000759019	2.09227	2.95323
Tcf4	Rufy3	0.43919	1.3835	0.00383497	0.00168428	1.34799	12.6189						Glis2	Tmem45a	0.409072	1.18529	0.00185286	0.000757954	2.46746	23.0513
Prox1	Gstz1	0.328338	1.5115	0.00511497	0.00167944	39.0492	1.17012						Nfic	Crlf1	0.555386	1.13611	0.00136108	0.000755923	2.47187	63.7991
Max	Anp32b	0.594539	1.28229	0.00282295	0.00167835	1.17881	1.02373						Srebf1	Actr3	0.299215	1.25208	0.00252081	0.000754264	1.46287	2.25705
Creb1	Soga3	0.372047	1.45111	0.00451108	0.00167834	1.52993	20.0317						Pten	Fosl2	0.454981	1.1656	0.00165603	0.000753461	2.09744	6.98378
Hey1	Tubb5	0.460013	1.36484	0.00364841	0.00167832	2.60209	1.00355						Hmgn3	Fibp	0.749447	1.09975	0.000997488	0.000747565	1.04494	4.53047
Sox4	Map2	0.845031	1.19812	0.00198122	0.00167419	1.72557	24.8017						Fosl2	Slc6a6	0.482607	1.15487	0.0015487	0.000747412	6.98378	1.8734
Hdac2	Tmeff1	0.82167	1.20312	0.00203124	0.00166901	1.91009	2.90411						Runx2	Adamts5	0.306652	1.2437	0.00243703	0.000747319	28.2174	23.4226
Nfia	Pik3r3	0.546744	1.30445	0.0030445	0.00166456	25.1031	5.35716						Zbtb7b	Zfp532	-0.406663	1.18358	0.00183575	0.000746532	1.08329	0.517307
Trim28	Hnrnpdl	0.740641	1.22474	0.00224745	0.00166455	1.87409	1.36727						Stat3	Loxl1	0.554686	1.13433	0.00134326	0.000745085	2.56383	15.9742
Gtf2i	Zbed3	0.805868	1.20557	0.00205566	0.00165659	1.67993	2.13005						Rara	Phldb2	0.404219	1.18415	0.00184146	0.000744354	5.47762	46.2592
Ascl1	Tspan13	0.371545	1.44579	0.00445794	0.00165633	666.717	75.1161						Nfat5	Wls	0.633445	1.11685	0.00116849	0.000740172	1.88484	84.2859
Sox1	Dmrta2	0.662537	1.24955	0.00249554	0.00165339	203.317	1.7834						Bhlhe40	Anxa5	0.361477	1.20403	0.0020403	0.000737521	29.6311	37.642
Ascl1	Psmd13	0.347335	1.47578	0.0047578	0.00165255	666.717	1.35675						Erf	Apbb1ip	0.556173	1.13249	0.0013249	0.000736872	3.36426	26.7528
Id2	Ppt1	0.566773	1.29144	0.00291444	0.00165183	10.4297	20.0055						Nfat5	Spcs3	0.342298	1.21514	0.00215139	0.000736415	1.88484	2.09693
Tcf12	Pcbp4	0.604352	1.27244	0.00272443	0.00164652	1.19645	1.67665						Prrx1	Ptn	0.715865	1.10266	0.00102662	0.000734919	237.344	2.69798
Jun	Krt18	0.365815	1.44933	0.00449333	0.00164373	1.49065	102.744						Bhlhe40	Ugdh	0.394977	1.18569	0.00185685	0.000733414	29.6311	13.5033
Elf2	Mycl	0.263589	1.62324	0.00623244	0.0016428	1.29534	2720.81						Rarg	Angptl2	0.64009	1.11452	0.0011452	0.000733033	61.8916	68.4907
Ascl1	Marcksl1	0.630564	1.25949	0.00259492	0.00163626	666.717	4.16333						Etv4	Unc5c	0.678343	1.10764	0.0010764	0.000730169	10.7089	10.8016
Hdac2	Ap3b2	0.626894	1.26086	0.00260862	0.00163533	1.91009	18.7241						Creb3l2	Has2	0.574869	1.12699	0.00126987	0.000730009	15.6503	73.9657
Cbx5	Tdp1	0.744374	1.21896	0.00218957	0.00162985	1.51	1.53764						Tbp	Eif4enif1	0.798214	1.09145	0.000914546	0.000730003	1.2446	1.05081
Foxa2	Lpcat1	0.573735	1.28407	0.00284073	0.00162983	101.356	1.61106						Hsf1	Bad	0.380744	1.19156	0.00191564	0.000729367	1.78214	2.09101
Ascl1	Tsr2	0.3845	1.42374	0.00423745	0.0016293	666.717	2.10908						Prrx1	Il6st	0.512124	1.14237	0.00142371	0.000729115	237.344	2.43848
Ascl1	Zbtb41	0.558455	1.2915	0.00291505	0.00162792	666.717	1.13586						Klf7	Tmem63b	0.911543	1.07989	0.000798888	0.00072822	1.22827	1.25667
Sox11	Tagln3	0.824778	1.19721	0.00197214	0.00162658	8.95453	40.3483						Pten	Smim15	0.188844	1.38555	0.00385547	0.000728083	2.09744	2.37513
Nfia	Sox11	0.535857	1.30312	0.00303123	0.0016243	25.1031	8.95453						Tead2	Cttnbp2nl	0.587961	1.12276	0.0012276	0.000721783	52.9329	2.49286
Setdb1	Nop10	0.301217	1.53882	0.00538817	0.00162301	1.2013	1.04572						Gabpa	Phldb2	0.387375	1.18612	0.0018612	0.000720981	1.20178	46.2592
Cbx5	Gtf3a	0.280197	1.57864	0.00578644	0.00162134	1.51	1.57765						Tead1	Col1a2	0.395384	1.18229	0.00182288	0.000720738	1.9005	959.66
Xbp1	Rpl36al	0.404607	1.40001	0.00400007	0.00161845	1.66233	1.4377						Fosl2	Cyp1b1	0.594358	1.1205	0.00120501	0.000716208	6.98378	40.1987
Nfia	Svil	0.455551	1.35477	0.00354771	0.00161616	25.1031	2.59604						Ebf1	Drg1	0.35935	1.199	0.00199005	0.000715124	12.3131	1.10126
Sox1	Lrp11	0.443179	1.36283	0.00362834	0.00160801	203.317	22.0336						Tead2	Ccdc80	0.465774	1.15327	0.00153267	0.000713876	52.9329	30.4535
Atf2	Armcx1	0.849532	1.18775	0.0018775	0.00159499	1.21778	5.17627						Fosl1	Tspan4	0.250975	1.28409	0.0028409	0.000712997	39.0554	12.9137
Elf3	Cdh1	0.794756	1.20005	0.00200049	0.0015899	49.2815	41.0587						Klf10	Mrpl21	0.64976	1.10961	0.00109614	0.00071223	1.26196	1.40746
Ascl1	Tdrkh	0.691827	1.22874	0.00228738	0.00158248	666.717	2.57014						Ebf1	Vim	0.337475	1.21091	0.0021091	0.000711766	12.3131	2236.71
Sox11	Mad2l2	0.750246	1.21022	0.00210224	0.0015772	8.95453	1.48561						Prrx1	Lgals1	0.439382	1.1614	0.00161402	0.000709172	237.344	655.457
Smc3	Ddx3x	0.701669	1.22346	0.00223465	0.00156798	1.21765	1.23524						Myc	Atic	0.400637	1.17656	0.00176564	0.000707381	58.0977	1.40445
Id4	Ascl1	0.666748	1.23449	0.00234493	0.00156348	129.963	666.717						Tbx15	Ltbp1	0.267372	1.26417	0.0026417	0.000706319	11.5661	15.6789
Sox1	Tubb5	0.302661	1.51599	0.00515989	0.0015617	203.317	1.00355						Fosl2	Fosl2	1	1.07017	0.000701716	0.000701716	6.98378	6.98378
Hbp1	Aldh1a7	0.279991	1.55737	0.0055737	0.00156059	3.05798	132.891						Snai2	Atp5f1	0.190214	1.36873	0.0036873	0.000701377	6.87964	1.09871
Id4	Mcf2l	0.844264	1.18475	0.00184749	0.00155977	129.963	14.3415						Prrx1	Cwc22	0.197728	1.35451	0.00354507	0.000700958	237.344	1.29791
Hdac2	Celf4	0.489951	1.31785	0.00317849	0.00155731	1.91009	7.54341						Sox2	Drg1	0.167312	1.41747	0.00417469	0.000698477	12.6367	1.10126
Jun	Lsr	0.429577	1.3622	0.00362202	0.00155593	1.49065	41.9403						Fosl2	Cd151	0.535523	1.13037	0.00130369	0.000698157	6.98378	5.68067
Ewsr1	Dgcr8	0.507404	1.30612	0.00306125	0.00155329	1.31581	1.37954						Nr3c1	Pmepa1	0.337384	1.20679	0.00206791	0.000697679	1.49168	15.5548
Ascl1	Elavl1	0.59936	1.25784	0.00257841	0.0015454	666.717	2.11485						Prrx1	Zfp948	0.433311	1.16079	0.00160785	0.000696701	237.344	1.57101
Trim28	Elavl4	0.245505	1.62764	0.00627638	0.00154088	1.87409	54.1002						Hes1	Kirrel	0.549263	1.12654	0.00126539	0.00069503	4.20249	55.7693
Foxk2	Ppp2r1a	-0.30533	1.50403	0.00504031	0.00153896	1.12369	0.713885						Tfe3	Map2k2	0.760536	1.09109	0.000910927	0.000692792	1.69466	1.5062
Tcf4	Scg3	0.399678	1.38366	0.00383658	0.0015334	1.34799	58.4515						Rarg	Crlf1	0.728194	1.09513	0.000951323	0.000692748	61.8916	63.7991
Trim28	Mt1	-0.147079	2.04169	0.0104169	0.0015321	1.87409	0.750347						Rarg	Slc25a17	0.387265	1.17865	0.00178654	0.000691866	61.8916	1.55234
Nfia	Krt7	0.20693	1.73978	0.00739776	0.00153082	25.1031	26.5931						Rarg	Papss1	0.452223	1.15285	0.00152851	0.000691228	61.8916	1.28611
Mafg	U2af2	0.543472	1.28147	0.00281472	0.00152972	1.09452	1.29087						Stat3	Stk24	0.306315	1.22542	0.00225424	0.000690506	2.56383	1.76229
Id1	Lage3	0.486824	1.31381	0.00313808	0.00152769	14.5522	1.85101						Nr1d1	Cyb5r3	0.103405	1.6665	0.00666497	0.00068919	7.03406	2.71811
Ascl1	Mapk8ip1	0.393044	1.38855	0.00388553	0.00152718	666.717	5.75602						Srebf2	Actr3	0.219725	1.31355	0.0031355	0.000688946	1.28006	2.25705
Ascl1	Ttc3	0.465056	1.32789	0.00327892	0.00152488	666.717	1.86741						Nfil3	App	0.380973	1.18083	0.00180832	0.00068892	4.59995	1.66348
Foxa2	Pir	0.462378	1.3295	0.003295	0.00152354	101.356	3.09457						Mybl2	Eef2	0.665666	1.10332	0.00103324	0.000687793	1.29013	1.02416
Tcf12	Klc1	0.311663	1.48742	0.00487418	0.0015191	1.19645	4.12007						Pten	Gna13	0.476975	1.144	0.00144005	0.000686866	2.09744	1.23586
Cebpg	Pls3	0.492683	1.30676	0.00306761	0.00151136	2.14106	1.82289						Rarg	Pmepa1	0.249644	1.27436	0.0027436	0.000684924	61.8916	15.5548
Atf5	Srsf4	0.63327	1.23819	0.00238191	0.00150839	1.84674	1.99754						Nfix	Fam3c	0.293598	1.23327	0.00233272	0.000684883	1.10245	1.39377
Nfib	Mmp24	0.301096	1.50077	0.00500766	0.00150779	1.16565	50.5207						Pbx1	Vim	0.372171	1.18385	0.00183852	0.000684244	2.09227	2236.71
Id2	Ctxn1	0.503253	1.29952	0.00299517	0.00150733	10.4297	1.41019						Runx1	Atp5b	-0.290658	1.23443	0.00234428	0.000681384	18.1285	0.975447
Sox1	Tox3	0.575095	1.2619	0.00261895	0.00150614	203.317	19.3072						Irx1	Rps21	-0.146339	1.46516	0.00465157	0.000680707	20.1998	0.864981
Sox4	Tub	0.768296	1.19587	0.00195873	0.00150488	1.72557	16.8072						Srebf1	Cdh13	-0.267732	1.25413	0.0025413	0.000680388	1.46287	0.536085
Fli1	Rps9	0.575163	1.26155	0.00261552	0.00150435	20.412	1.15572						Nfkb1	Ppp4r2	0.525277	1.12951	0.0012951	0.000680284	6.35948	1.6735
Atf2	Mmgt1	0.782668	1.1917	0.00191705	0.00150041	1.21778	2.14793						Jdp2	Jdp2	1	1.068	0.000679955	0.000679955	6.07354	6.07354
Ascl1	Gm1673	0.415884	1.36059	0.00360589	0.00149963	666.717	5.1352						Gabpa	Cyr61	0.192484	1.35168	0.00351676	0.000676918	1.20178	268.022
Foxo4	Rps5	0.53479	1.28024	0.00280244	0.00149871	1.79965	1.70785						Tgif1	Eif4enif1	0.440954	1.15346	0.00153462	0.000676697	3.17733	1.05081
Ascl1	Cbfa2t2	0.694177	1.21575	0.00215748	0.00149767	666.717	3.05795						Twist1	Col6a2	0.275067	1.24519	0.00245192	0.000674443	37.1296	258.56
Sox1	Frmd4b	0.444574	1.33514	0.00335138	0.00148993	203.317	17.7035						Nr3c1	Ptgs2	0.338405	1.19865	0.0019865	0.000672241	1.49168	107.071
Hdac2	Nap1l4	0.749049	1.19849	0.00198495	0.00148682	1.91009	1.90689						Nfatc4	Myo1b	0.606835	1.11077	0.00110774	0.000672218	10.4413	3.60391
Zbtb14	Soga3	0.570712	1.26041	0.00260414	0.00148621	1.49605	20.0317						Runx3	Pcbp2	0.613669	1.10943	0.00109433	0.000671556	23.2971	1.14239
Mxd4	Cct5	-0.366848	1.4046	0.00404599	0.00148426	1.18065	0.856974						Pten	Srsf2	-0.25153	1.26668	0.00266678	0.000670776	2.09744	0.766286
Ascl1	Tmod2	0.294788	1.50345	0.00503449	0.00148411	666.717	14.8366						Creb3l1	Tnfrsf1a	0.2777	1.24118	0.00241182	0.000669762	117.001	2.96475
Prox1	Nelfe	-0.108437	2.36831	0.0136831	0.00148376	39.0492	0.80114						Klf3	Ptpn23	0.655488	1.10216	0.00102158	0.000669632	2.30588	1.53399
Sox1	Neto1	0.408512	1.36318	0.00363184	0.00148365	203.317	12.7264						Nfya	Scd2	0.398486	1.1676	0.00167601	0.000667867	1.18069	4.48192
Jund	Cand1	0.150212	1.98633	0.00986329	0.00148158	1.44399	1.2951						Cdc5l	Cttnbp2nl	0.445047	1.15002	0.00150024	0.000667677	1.17246	2.49286
Nfib	Dner	0.336305	1.43977	0.0043977	0.00147897	1.16565	78.7316						Myc	Mrpl54	0.705741	1.09456	0.000945629	0.000667369	58.0977	1.21314
Trim28	Ckap2	0.623861	1.23697	0.00236973	0.00147838	1.87409	1.46303						Pbx1	Pbx1	1	1.06616	0.000661576	0.000661576	2.09227	2.09227
Nr2f1	Klc1	0.708388	1.20752	0.00207519	0.00147004	2.95374	4.12007						Tead1	Tes	0.301559	1.21855	0.00218552	0.000659063	1.9005	9.28941
Tcf4	Pdrg1	0.557845	1.26301	0.00263014	0.00146721	1.34799	2.82969						Twist2	Gtf2h2	0.316873	1.20796	0.00207956	0.000658956	24.8755	1.20032
Six1	Rps6ka6	0.409507	1.35753	0.00357526	0.00146409	1.59782	17.6751						Nfic	Fam3c	0.306534	1.21494	0.00214941	0.000658866	2.47187	1.39377
Ascl1	Calca	0.299315	1.48874	0.00488736	0.00146286	666.717	63.3309						Hmgn3	Phlda3	0.312285	1.21094	0.00210942	0.00065874	1.04494	4.25883
Nfia	Sox4	0.616289	1.23719	0.00237185	0.00146175	25.1031	1.72557						Nfic	Tgm2	0.317229	1.20745	0.00207454	0.000658104	2.47187	23.2105
Elf3	Rasef	0.736023	1.19842	0.00198422	0.00146043	49.2815	10.3505						Nfe2l2	Timp2	0.247356	1.26483	0.00264829	0.00065507	2.41293	4.45462
Smc3	Ilf2	0.501379	1.29099	0.00290994	0.00145898	1.21765	1.71239						Hmgn3	Banf1	0.440098	1.14872	0.00148718	0.000654505	1.04494	1.99794
Six1	Igsf9	0.308211	1.47252	0.00472518	0.00145635	1.59782	21.1345						Zbtb7b	Dxo	-0.239813	1.27235	0.00272345	0.000653121	1.08329	0.740133
Sox11	Ascl1	0.716876	1.2027	0.00202705	0.00145314	8.95453	666.717						Twist1	Col6a1	0.27147	1.2403	0.00240297	0.000652334	37.1296	386.98
Nfib	Fsd1l	0.685982	1.21169	0.00211694	0.00145218	1.16565	6.46078						Nr2f6	Pmepa1	0.159686	1.40841	0.00408414	0.000652181	1.99053	15.5548
Sox4	Serinc1	0.676122	1.21478	0.00214777	0.00145215	1.72557	1.40464						Dlx2	Coro1c	0.4802	1.13571	0.00135707	0.000651666	10.9306	1.52737
Sin3a	Mycl	0.214582	1.67652	0.00676524	0.0014517	1.23379	2720.81						Etv4	Sdc2	0.395252	1.16473	0.00164728	0.000651092	10.7089	70.0707
Sox1	Cadps	0.638623	1.22643	0.00226431	0.00144604	203.317	12.8339						E2f7	Cnn3	0.748455	1.08697	0.00086968	0.000650916	1.03639	7.80078
Insm1	Nrep	0.393652	1.36522	0.00365225	0.00143771	149.832	1.8717						Runx2	Ptn	0.291268	1.22345	0.00223447	0.00065083	28.2174	2.69798
Tcf12	Trit1	0.533203	1.26927	0.00269267	0.00143574	1.19645	75.4943						Nr2f6	Ssr2	0.403287	1.16133	0.00161328	0.000650616	1.99053	2.67241
Rxrb	Fkbp8	0.848355	1.16898	0.00168982	0.00143357	1.54016	1.11496						Nr3c1	Ahnak	0.414169	1.15634	0.00156338	0.000647505	1.49168	76.5579
Max	Msl2	0.524812	1.27251	0.00272506	0.00143015	1.17881	1.60279						Cebpd	Cyr61	0.340281	1.18935	0.00189354	0.000644334	16.0402	268.022
Atf5	Socs7	0.389635	1.36701	0.00367009	0.00142999	1.84674	2.92303						Tead1	Ccdc80	0.608159	1.10582	0.00105823	0.00064357	1.9005	30.4535
Tbx3	Sema3e	0.548071	1.26087	0.00260875	0.00142978	9.04916	1.74085						Prrx2	Col1a2	0.494678	1.12963	0.00129635	0.000641276	54.2146	959.66
Sox1	Khdrbs3	0.625405	1.22858	0.00228584	0.00142958	203.317	3.48242						Ets2	Wwtr1	0.259221	1.24686	0.00246861	0.000639914	1.10643	35.1611
Xbp1	Cdip1	0.454516	1.31404	0.0031404	0.00142736	1.66233	1.09906						Elk3	Smyd2	0.351246	1.18156	0.00181556	0.00063771	9.6063	1.10803
Foxa1	Tspan1	0.762228	1.18693	0.00186934	0.00142486	8.61092	67.0784						Prrx1	Zfp52	0.190013	1.33308	0.00333076	0.000632887	237.344	11.1654
Tcf4	Crmp1	0.50012	1.28456	0.00284557	0.00142313	1.34799	10.2434						Prrx2	Tgif1	0.618882	1.10225	0.00102246	0.000632785	54.2146	3.17733
Id1	Tmem47	0.16348	1.86833	0.00868334	0.00141955	14.5522	60.002						Tead2	Itga5	0.511557	1.1235	0.00123504	0.000631794	52.9329	108.763
Id1	Bag5	0.440431	1.32231	0.00322308	0.00141954	14.5522	2.77511						Nfe2l2	Tram2	0.403847	1.15596	0.00155956	0.000629825	2.41293	14.5693
Hdac2	Itfg2	0.758332	1.18719	0.00187189	0.00141952	1.91009	1.56973						Nfya	Fam111a	0.692248	1.09091	0.000909134	0.000629346	1.18069	5.05448
Tbx3	Ppt1	0.33165	1.4273	0.00427297	0.00141713	9.04916	20.0055						Tead2	Cap1	-0.19282	1.32624	0.00326239	0.000629052	52.9329	0.0420973
Nr2f1	Naa60	0.537555	1.26338	0.00263378	0.0014158	2.95374	1.16029						Irf1	Myh9	0.654763	1.09605	0.000960517	0.000628911	3.65496	2.98912
Sox11	Tmeff1	0.786231	1.1795	0.00179496	0.00141125	8.95453	2.90411						Tead2	Mprip	0.573215	1.10953	0.00109535	0.00062787	52.9329	2.53759
Foxa2	Calm1	0.183448	1.76916	0.00769164	0.00141102	101.356	1.90906						Elk3	Fzd2	0.526408	1.11915	0.00119154	0.000627237	9.6063	34.1672
Tbx3	Ppie	0.484248	1.2909	0.00290897	0.00140866	9.04916	57.491						Hmgn3	Lrp1	0.65632	1.09553	0.000955313	0.000626991	1.04494	83.5747
Sox1	Gnl3l	0.409155	1.34409	0.00344088	0.00140785	203.317	1.53793						Gabpa	Stk38	0.501294	1.12461	0.00124606	0.000624642	1.20178	1.27524
Insm1	Trit1	0.34341	1.40992	0.00409925	0.00140772	149.832	75.4943						Twist2	Wwp2	0.644673	1.09666	0.000966605	0.000623145	24.8755	3.60582
Tcf4	Nfia	0.798298	1.17627	0.0017627	0.00140716	1.34799	25.1031						Bbx	Itga5	0.624407	1.09908	0.00099077	0.000618643	1.72195	108.763
Tcf12	Tmeff1	0.556818	1.25267	0.00252669	0.00140691	1.19645	2.90411						Hmgn3	Stk3	0.483181	1.12803	0.00128031	0.000618619	1.04494	1.62328
Hdac2	Cadm4	0.356985	1.39391	0.00393913	0.00140621	1.91009	25.2353						Prrx1	Sgk1	0.276335	1.22378	0.00223783	0.000618392	237.344	31.0927
Id1	Bub3	0.425198	1.32988	0.0032988	0.00140264	14.5522	1.40383						Hmgn3	Myg1	0.668735	1.09213	0.000921306	0.00061611	1.04494	1.11756
Sox1	Serinc1	0.349096	1.40107	0.00401066	0.00140011	203.317	1.40464						Nfic	Psmc3	0.27611	1.22283	0.00222831	0.000615257	2.47187	1.82952
Smc3	Ofd1	0.709092	1.19726	0.00197264	0.00139879	1.21765	3.17217						Bhlhe40	Cobll1	0.472853	1.12934	0.00129343	0.000611602	29.6311	2.05836
Id2	Ica1	0.561671	1.24876	0.00248763	0.00139723	10.4297	3.83543						Nr1d2	Slc6a6	0.391262	1.15594	0.0015594	0.000610135	1.10486	1.8734
Hdac2	Tubb5	0.778777	1.17826	0.00178264	0.00138828	1.91009	1.00355						Nfkb1	Bcl3	0.596916	1.1021	0.00102102	0.000609461	6.35948	15.6062
Tcf4	Uchl1	0.458787	1.30236	0.00302362	0.0013872	1.34799	7.90424						Cux1	Arhgap31	0.234957	1.25901	0.00259007	0.000608555	1.30821	10.2851
Foxa1	Pcsk1	0.458109	1.3027	0.00302704	0.00138671	8.61092	43.8498						Myc	Mvb12a	0.615374	1.09879	0.000987894	0.000607924	58.0977	2.60673
Ascl1	Nr1d2	-0.16554	1.8364	0.00836397	0.00138457	666.717	0.905096						Rara	Actr3	0.577946	1.1051	0.00105102	0.000607434	5.47762	2.25705
Sox4	Stox2	0.824142	1.16798	0.00167981	0.0013844	1.72557	18.1211						Stat3	Dysf	0.372192	1.16307	0.00163068	0.000606927	2.56383	30.2505
Ascl1	Smarcd1	0.700324	1.19729	0.00197294	0.0013817	666.717	1.94988						Twist2	Lmcd1	0.440965	1.13759	0.0013759	0.000606722	24.8755	2.39844
E2f1	Lig1	0.522626	1.26394	0.00263936	0.0013794	2.48572	1.49928						Irf1	Col6a1	0.180327	1.33619	0.00336194	0.000606248	3.65496	386.98
Trim28	Hey1	0.537474	1.25551	0.00255512	0.00137331	1.87409	2.60209						Foxc1	Rab1b	0.15692	1.38426	0.00384265	0.000602987	1.86907	1.37189
Sox4	Rufy3	0.773788	1.17647	0.00176468	0.00136549	1.72557	12.6189						Nr2f6	Sdc4	0.358107	1.16805	0.00168045	0.000601782	1.99053	50.2467
Hdac2	Gnl3l	0.563858	1.24192	0.00241921	0.00136409	1.91009	1.53793						Creb3l2	Il1rl1	0.238988	1.25045	0.00250447	0.000598538	15.6503	106.13
Tcf4	Fbxo44	0.439581	1.31029	0.00310287	0.00136396	1.34799	8.64775						Nr2f2	Drg1	0.553228	1.108	0.00108003	0.000597503	1.57206	1.10126
Sox4	Ppie	0.279797	1.48676	0.0048676	0.00136194	1.72557	57.491						E2f5	Pcolce	0.351351	1.16962	0.00169618	0.000595955	1.59861	544.024
Sox1	Nol4	0.470297	1.28941	0.00289412	0.0013611	203.317	24.8416						Nr4a1	Scaf8	0.280612	1.21227	0.00212268	0.00059565	1.80388	1.03518
Six4	Six4	1	1.1361	0.00136104	0.00136104	1.73771	1.73771						Tead1	Lix1l	0.395433	1.15061	0.00150615	0.00059558	1.9005	41.7303
Nr2f1	Soga3	0.800084	1.16989	0.00169895	0.0013593	2.95374	20.0317						Foxp1	Axl	0.408666	1.14526	0.00145262	0.000593635	1.14895	79.9355
E2f3	Rps5	0.401989	1.33782	0.00337824	0.00135801	1.60872	1.70785						E2f7	Fzd1	0.65829	1.08996	0.000899595	0.000592194	1.03639	82.127
Smc3	Hmgn5	0.630884	1.21515	0.00215154	0.00135737	1.21765	2.33186						Srebf1	Cstf1	0.30134	1.19641	0.00196406	0.000591851	1.46287	1.24614
Hdac2	Matr3	0.93546	1.1448	0.00144798	0.00135453	1.91009	1.87064						Tead2	Ecm1	0.143635	1.41197	0.00411968	0.000591732	52.9329	137.761
Atf2	Cand1	0.550053	1.24607	0.00246074	0.00135353	1.21778	1.2951						Cdc5l	Etf1	0.163748	1.36126	0.00361256	0.000591551	1.17246	1.34453
Pou2f2	Mycl	0.28639	1.4723	0.00472297	0.00135261	16.101	2720.81						Nr2f6	Mrpl54	0.407858	1.14496	0.0014496	0.00059123	1.99053	1.21314
Ascl1	Kif3c	0.464309	1.29115	0.00291152	0.00135184	666.717	1.61444						Zbtb7a	Lsm2	0.433277	1.13642	0.00136422	0.000591084	1.36227	1.47797
Klf5	Bspry	0.838833	1.16064	0.00160642	0.00134752	3.48704	10.8905						Tbx15	Has2	0.399534	1.14787	0.00147872	0.0005908	11.5661	73.9657
Sox4	Panx1	0.834086	1.1612	0.00161202	0.00134456	1.72557	3.94715						Klf6	Car13	0.280572	1.21054	0.00210538	0.000590711	2.006	60.0342
Ascl1	Rbm5	0.453737	1.29623	0.0029623	0.0013441	666.717	1.8091						Cebpb	Bak1	0.454266	1.13002	0.00130021	0.000590642	7.25889	9.15749
Xbp1	Marveld3	0.503175	1.26633	0.00266334	0.00134013	1.66233	15.0554						Prrx2	Socs5	0.272235	1.2166	0.00216597	0.000589651	54.2146	4.80872
Nfia	Hnrnph2	0.537956	1.24897	0.00248967	0.00133933	25.1031	1.42989						Creb3	Arih1	-0.427026	1.13793	0.00137929	0.000588992	1.40738	0.813237
Ascl1	Ddx25	0.354034	1.37824	0.00378245	0.00133912	666.717	20.8107						Nr2f2	Pea15a	0.520652	1.11289	0.00112891	0.000587768	1.57206	1.88011
Sox4	Tsn	0.731212	1.1831	0.00183103	0.00133887	1.72557	1.26381						Cebpd	Zcchc24	0.349046	1.16818	0.00168181	0.00058703	16.0402	28.9523
Foxa1	2900026A02Rik	0.650154	1.20589	0.00205887	0.00133858	8.61092	3.01502						Pbx1	Fzd1	0.626939	1.09362	0.000936176	0.000586925	2.09227	82.127
Hdac2	Ift57	0.811694	1.16472	0.00164716	0.00133699	1.91009	1.60304						Tead2	Pdia4	0.675166	1.0868	0.000867999	0.000586043	52.9329	4.86366
Jun	Eno1b	-0.388196	1.34409	0.0034409	0.00133574	1.49065	0.343692						Cebpb	U2surp	-0.30443	1.19212	0.00192117	0.000584862	7.25889	0.596876
Zbtb14	Bok	0.64339	1.20735	0.00207351	0.00133408	1.49605	1.21273						Klf6	Vasn	0.346427	1.16875	0.00168747	0.000584585	2.006	60.0345
Foxa1	Foxa2	0.627195	1.21267	0.0021267	0.00133385	8.61092	101.356						Hes1	Fn1	0.20346	1.28691	0.00286914	0.000583754	4.20249	644.193
Tcf12	Tcf12	1	1.13326	0.00133258	0.00133258	1.19645	1.19645						Thra	Ndufb2	0.205943	1.28162	0.00281616	0.000579968	1.66134	1.28901
Nfib	Tbpl1	0.482979	1.27557	0.00275567	0.00133093	1.16565	2.33227						Pbx1	Ryk	0.212495	1.27242	0.00272422	0.000578883	2.09227	1.44615
Id1	Rnf7	0.471594	1.28199	0.0028199	0.00132985	14.5522	1.81783						Hmgn3	Itgb5	0.45148	1.12802	0.00128017	0.000577971	1.04494	85.2848
Sox1	Dclk2	0.54125	1.24569	0.00245688	0.00132978	203.317	13.8084						Rela	Mrpl53	0.282284	1.20451	0.00204514	0.000577312	2.2776	1.25538
Nfib	Usf1	0.543019	1.2441	0.00244099	0.0013255	1.16565	1.16254						Prrx1	Zcchc14	0.194677	1.29616	0.00296156	0.000576548	237.344	1.00255
Hdac2	Rbbp4	0.775561	1.17089	0.00170889	0.00132535	1.91009	1.33459						Rxra	Ank	0.391531	1.14713	0.00147126	0.000576044	2.10169	2.15002
Sox4	Ube2e3	0.650029	1.20373	0.00203725	0.00132427	1.72557	1.72203						Arnt	Adamts1	0.476867	1.12059	0.00120593	0.000575066	2.84518	42.1035
Sox1	Ahi1	0.393742	1.33578	0.00335783	0.00132212	203.317	4.96135						Rxra	Pcolce	0.158873	1.36116	0.00361155	0.000573779	2.10169	544.024
Ascl1	Deaf1	0.25928	1.5093	0.00509296	0.0013205	666.717	4.90875						Atf4	Txnl4a	0.672795	1.08522	0.000852214	0.000573365	1.00041	1.24342
Cbx5	Mex3b	0.716502	1.18371	0.00183715	0.00131632	1.51	3.80222						Snai2	Mrps14	0.556617	1.10288	0.00102877	0.000572629	6.87964	1.39747
Jund	Grk6	0.721036	1.18255	0.00182545	0.00131622	1.44399	1.01002						Nfatc4	Col6a1	0.51603	1.11095	0.00110947	0.000572521	10.4413	386.98
Elf2	Id1	0.518027	1.25404	0.00254045	0.00131602	1.29534	14.5522						Rarg	Rai14	0.626453	1.09139	0.000913899	0.000572515	61.8916	37.9008
Hoxb8	Klc1	0.40371	1.32538	0.00325381	0.0013136	1.77543	4.12007						Prrx2	Col4a2	0.218276	1.26216	0.00262162	0.000572237	54.2146	3.31022
Ctcf	H1fx	0.448887	1.29262	0.00292625	0.00131355	1.82227	5.03003						Nfkb1	Smim3	0.216223	1.26463	0.00264626	0.000572183	6.35948	33.2127
Hoxb6	Dner	0.483834	1.27145	0.00271454	0.00131339	1.77727	78.7316						Bhlhe40	Fn1	0.195167	1.29302	0.0029302	0.000571878	29.6311	644.193
Sox1	Elavl2	0.493898	1.26572	0.00265724	0.0013124	203.317	56.7933						Cebpb	Pmp22	0.12565	1.45504	0.00455043	0.000571763	7.25889	21.6631
Hoxb5	Uchl1	0.456448	1.28709	0.00287092	0.00131043	2.69949	7.90424						Foxm1	Eif4enif1	0.46934	1.12181	0.00121809	0.000571698	1.91786	1.05081
Ascl1	Slain1	0.369405	1.35393	0.00353933	0.00130745	666.717	25.6363						Egr3	Cebpb	0.422724	1.13504	0.00135037	0.000570834	11.7151	7.25889
Hoxb9	Hoxb7	0.753603	1.17342	0.00173424	0.00130693	1.58659	3.91549						Foxf1	Ltbp3	0.276711	1.20617	0.00206174	0.000570507	11.7973	15.6397
Ascl1	Armcx1	0.385482	1.33802	0.00338015	0.00130299	666.717	5.17627						Nfkb2	Smim15	0.175065	1.32473	0.00324732	0.000568492	26.3221	2.37513
Hoxb6	Uchl1	0.375806	1.34662	0.00346617	0.0013026	1.77727	7.90424						Nfe2l2	Col5a1	0.292467	1.19414	0.00194138	0.000567789	2.41293	148.487
Sox4	Phyhipl	0.590617	1.22044	0.00220436	0.00130193	1.72557	30.124						Nr1d2	Speg	0.193149	1.29325	0.00293252	0.000566414	1.10486	3.44429
Nfib	Tspan3	0.552094	1.23514	0.0023514	0.0012982	1.16565	1.48924						Foxp1	Tes	0.608143	1.09283	0.000928285	0.00056453	1.14895	9.28941
Onecut2	Celsr3	0.402315	1.32247	0.00322465	0.00129733	6.29772	14.7804						Cux1	Cops8	0.770342	1.07319	0.000731862	0.000563784	1.30821	1.68591
Jund	Nars	-0.206726	1.62538	0.00625383	0.00129283	1.44399	0.996113						E2f5	Rab34	0.582382	1.09677	0.000967711	0.000563577	1.59861	8.48796
Setdb1	Ddx46	0.66355	1.19483	0.00194833	0.00129281	1.2013	1.34734						Nfil3	Ccl2	0.183216	1.3076	0.003076	0.000563573	4.59995	31.5135
Mafg	Rps5	0.288514	1.44803	0.0044803	0.00129263	1.09452	1.70785						Nfic	Col6a1	0.7015	1.0802	0.000802033	0.000562626	2.47187	386.98
Ascl1	Mrpl34	0.216797	1.5956	0.00595597	0.00129124	666.717	1.82934						Nr2f6	Drg1	0.399066	1.14086	0.00140861	0.000562128	1.99053	1.10126
Hoxb6	Ubb	0.352092	1.36602	0.00366021	0.00128873	1.77727	1.23296						Nfatc1	S100a10	0.174851	1.32135	0.0032135	0.000561883	19.3141	266.132
Prox1	Ctps2	0.200569	1.64132	0.0064132	0.00128629	39.0492	1.32847						Dlx2	Maged1	0.40857	1.13735	0.00137354	0.000561186	10.9306	1.21426
Id1	Dnph1	0.475956	1.26968	0.00269678	0.00128355	14.5522	1.22529						Creb3	Ptprk	0.318732	1.17553	0.00175534	0.000559483	1.40738	14.7264
Mxd4	Psma7	-0.417549	1.30721	0.00307209	0.00128275	1.18065	0.82092						Zbtb7b	Mzt2	-0.142	1.39393	0.00393927	0.000559374	1.08329	0.889532
Sox11	Sox11	1	1.12817	0.00128172	0.00128172	8.95453	8.95453						E2f4	Tk1	0.712707	1.07842	0.000784211	0.000558913	1.85336	1.47544
Hoxb6	Celf3	0.2731	1.46893	0.00468932	0.00128065	1.77727	38.5665						Gli3	Shisa4	0.182389	1.30635	0.00306352	0.000558752	13.871	2.28962
Sp3	Mycl	0.110703	2.15603	0.0115603	0.00127976	1.24627	2720.81						Vdr	Prkci	0.221166	1.25225	0.00252246	0.000557882	25.3144	3.64823
Atf2	Tspan13	0.689726	1.18476	0.00184759	0.00127433	1.21778	75.1161						Erf	Rpl8	0.630734	1.08828	0.00088285	0.000556844	3.36426	1.62856
Sox11	Psip1	0.759259	1.16737	0.00167367	0.00127075	8.95453	1.83243						Nr2f6	Slit3	0.384859	1.14468	0.00144684	0.000556829	1.99053	48.8033
Atf2	Tdrkh	0.784849	1.16158	0.00161578	0.00126814	1.21778	2.57014						Creb3l1	Ltbr	0.311481	1.17862	0.00178616	0.000556357	117.001	6.39744
Hdac2	Spats2	0.783168	1.16181	0.00161809	0.00126724	1.91009	1.71004						Junb	Cyb5r3	0.119265	1.46614	0.00466141	0.000555945	9.28516	2.71811
Sox4	Cxadr	0.735695	1.17195	0.00171947	0.00126501	1.72557	2.13147						Tead2	Timp2	0.217313	1.25577	0.00255769	0.00055582	52.9329	4.45462
Grhl2	Esrp2	0.781902	1.16174	0.00161743	0.00126467	27.5437	17.3022						Bhlhe40	Mme	0.450844	1.12307	0.00123066	0.000554835	29.6311	45.588
Sox11	Fbxo44	0.681476	1.18552	0.00185523	0.0012643	8.95453	8.64775						Rela	Smim3	0.299824	1.18504	0.00185038	0.000554789	2.2776	33.2127
Sox1	Zfp532	0.43381	1.29104	0.00291041	0.00126257	203.317	1.93309						Nfic	Efemp2	0.688677	1.08032	0.000803206	0.000553149	2.47187	90.0773
Xbp1	Pgrmc1	0.36751	1.3435	0.00343503	0.00126241	1.66233	2.07698						Prrx1	Sorbs3	0.237731	1.23227	0.00232266	0.000552169	237.344	7.62674
Ascl1	Hap1	0.161113	1.78337	0.00783374	0.00126212	666.717	77.8949						Nr2f2	Mpnd	0.693396	1.07956	0.000795622	0.000551682	1.57206	1.46743
Max	Gtf2h5	-0.58851	1.21433	0.00214334	0.00126138	1.17881	0.897981						Ddit3	H3f3b	-0.295328	1.18652	0.00186521	0.000550847	2.64756	0.707486
Zfp410	Glyr1	0.77818	1.16191	0.00161907	0.00125992	2.47767	1.61096						Creb3l2	Rai14	0.585091	1.09377	0.000937747	0.000548668	15.6503	37.9008
Tcf3	Id1	0.231432	1.54264	0.00542645	0.00125585	1.20111	14.5522						Fosl1	Ahnak	0.110842	1.49412	0.00494124	0.000547695	39.0554	76.5579
Sox11	Nr2f1	0.840817	1.14925	0.00149251	0.00125493	8.95453	2.95374						Prrx1	Pcolce	0.577324	1.09477	0.000947706	0.000547133	237.344	544.024
Ascl1	Cacfd1	0.57348	1.21856	0.00218556	0.00125337	666.717	2.28878						Rxra	Col6a1	0.135122	1.4046	0.00404596	0.000546698	2.10169	386.98
Sox1	Vat1l	0.448417	1.27926	0.0027926	0.00125225	203.317	11.2124						Foxp1	Dap	0.272523	1.20047	0.00200469	0.000546324	1.14895	14.7044
Hoxb6	Bex2	0.34076	1.36691	0.00366912	0.00125029	1.77727	243.847						Foxc2	Fam114a1	0.190271	1.2868	0.00286799	0.000545694	12.3831	31.8075
Hdac2	Tsn	0.834009	1.14987	0.00149866	0.00124989	1.91009	1.26381						Prrx1	Gxylt2	0.60172	1.09028	0.000902778	0.00054322	237.344	27.7162
Tcf4	Tmeff1	0.499936	1.24996	0.00249965	0.00124966	1.34799	2.90411						Rarg	Col11a1	0.749529	1.07242	0.000724187	0.000542799	61.8916	35.4638
Tbx3	Elf3	0.341637	1.36528	0.00365277	0.00124792	9.04916	49.2815						Gabpa	Sdc2	0.300562	1.18057	0.00180567	0.000542715	1.20178	70.0707
Creb1	Usp3	0.806674	1.15452	0.00154523	0.0012465	1.52993	2.62934						Cebpd	Snx7	0.685101	1.07908	0.000790776	0.000541761	16.0402	13.2971
Sirt6	Commd3	0.521887	1.23878	0.00238778	0.00124615	12.7989	1.82326						Vdr	Bhlhe40	0.384982	1.1407	0.00140697	0.000541659	25.3144	29.6311
Ctcf	Mrpl34	0.516871	1.24048	0.00240481	0.00124298	1.82227	1.82934						E2f7	Pcolce	0.421305	1.12843	0.0012843	0.000541081	1.03639	544.024
Usf1	Calm1	0.744868	1.16647	0.00166469	0.00123997	1.16254	1.90906						Prrx2	Fn1	0.319831	1.16894	0.00168936	0.00054031	54.2146	644.193
Nfia	Armcx1	0.682652	1.18151	0.00181507	0.00123906	25.1031	5.17627						Ets2	Crlf1	0.512388	1.10517	0.00105167	0.000538864	1.10643	63.7991
Sox4	Elavl3	0.733429	1.16883	0.0016883	0.00123825	1.72557	77.3354						Stat3	Car13	0.314367	1.17139	0.00171389	0.000538791	2.56383	60.0342
Nr2f1	Pcbp3	0.603168	1.20428	0.00204282	0.00123216	2.95374	1.34642						Prrx1	Litaf	0.233293	1.23092	0.00230917	0.000538711	237.344	1.6451
Id1	Ocln	0.37073	1.33232	0.00332322	0.00123202	14.5522	10.0427						Foxc1	Impad1	0.411923	1.1305	0.00130503	0.000537573	1.86907	1.24011
E2f1	Fkbp8	0.786853	1.15605	0.00156052	0.0012279	2.48572	1.11496						Cenpb	Igsf9	-0.307871	1.17378	0.00173783	0.000535026	1.14178	0.0473161
Max	Psmb1	-0.362341	1.33882	0.00338818	0.00122767	1.17881	0.670351						Rarg	Maged1	0.347912	1.15362	0.00153624	0.000534477	61.8916	1.21426
Mxi1	Mycl	0.18025	1.68071	0.00680706	0.00122697	2.01895	2720.81						Tead1	Col6a3	0.385096	1.13867	0.00138673	0.000534023	1.9005	132.048
Jun	Gmds	0.317255	1.38561	0.00385608	0.00122336	1.49065	1.54823						Nfe2l1	Serpinb6a	0.251787	1.21185	0.00211854	0.000533421	3.99413	5.18891
Elf3	St14	0.903412	1.13504	0.00135039	0.00121996	49.2815	16.9446						Hes1	Itga5	0.29871	1.17783	0.00177827	0.000531185	4.20249	108.763
Creb1	Cand1	0.71421	1.17072	0.00170721	0.0012193	1.52993	1.2951						Tead1	Timp2	0.628241	1.08455	0.000845478	0.000531163	1.9005	4.45462
Id1	Cldn9	0.345401	1.35281	0.00352814	0.00121862	14.5522	16.254						Atf1	Mpp1	0.255853	1.20752	0.00207525	0.000530958	1.29643	14.605
Hoxb5	Fam171a1	0.519043	1.23434	0.00234342	0.00121633	2.69949	1.10845						Snai2	Ext2	0.740097	1.07168	0.000716819	0.000530515	6.87964	2.44605
Sox11	Zfp422	0.747796	1.16235	0.00162346	0.00121401	8.95453	3.28071						Zeb1	Cyr61	0.1672	1.31719	0.00317193	0.000530347	3.77022	268.022
Sox1	Foxo6	0.802839	1.15112	0.00151118	0.00121323	203.317	5.83363						Snai2	Rtel1	0.521211	1.10169	0.00101687	0.000530002	6.87964	1.09147
Sox1	Ube2e3	0.307654	1.39306	0.00393064	0.00120928	203.317	1.72203						Thra	Dnpep	0.282159	1.18766	0.00187659	0.000529498	1.66134	1.84563
Ascl1	Cdk4	0.491623	1.2459	0.00245897	0.00120888	666.717	1.30233						Creb3l1	Itga3	0.253781	1.20794	0.00207938	0.000527707	117.001	3.73188
Nfib	Dync1li2	0.642774	1.18793	0.00187935	0.001208	1.16565	1.19						Mlx	Basp1	0.319275	1.16512	0.00165124	0.000527201	1.35376	1.15465
Tcf12	Ubb	0.393029	1.30725	0.00307247	0.00120757	1.19645	1.23296						Junb	Rab21	0.363911	1.14478	0.00144778	0.000526863	9.28516	1.38566
Sox11	Frmd4b	0.783903	1.15391	0.00153907	0.00120648	8.95453	17.7035						Tead2	Phgdh	0.528031	1.09964	0.000996408	0.000526134	52.9329	1.59489
Ascl1	Atxn7l3b	0.506319	1.23798	0.00237983	0.00120495	666.717	2.99779						Tead2	Prkar1a	0.5851	1.08977	0.000897711	0.00052525	52.9329	1.30236
Hoxb9	Hoxb6	0.682894	1.17623	0.00176234	0.00120349	1.58659	1.77727						Tead1	Adamts1	0.547233	1.09511	0.000951083	0.000520464	1.9005	42.1035
Tbx3	Esrp1	0.417461	1.28731	0.00287308	0.0011994	9.04916	43.9983						Elk3	Rai14	0.567975	1.09148	0.000914766	0.000519564	9.6063	37.9008
Pbx3	Elavl2	0.899964	1.13322	0.00133219	0.00119892	1.03942	56.7933						Hmgn3	Ddr2	0.527522	1.09849	0.000984899	0.000519555	1.04494	5.99688
Xbp1	1110004E09Rik	0.279716	1.4276	0.00427602	0.00119607	1.66233	2.16304						Hif1a	Edil3	0.382385	1.13568	0.00135682	0.000518828	1.23448	3.00349
Sox1	Vezf1	0.391312	1.30541	0.00305409	0.0011951	203.317	2.33023						Bhlhe40	B2m	0.349971	1.1475	0.00147505	0.000516223	29.6311	15.8227
Trim28	Cdk1	0.60324	1.19805	0.00198051	0.00119473	1.87409	1.03721						Runx1	Pold2	0.491693	1.10485	0.00104846	0.000515518	18.1285	1.20597
Ascl1	Vash2	0.447625	1.26665	0.00266645	0.00119357	666.717	1.20141						Fosl2	F3	0.522575	1.09863	0.00098631	0.000515421	6.98378	37.989
Hoxb2	Ppie	0.319865	1.37259	0.0037259	0.00119179	1.59501	57.491						Arnt	Adamts5	0.382342	1.13459	0.00134595	0.000514612	2.84518	23.4226
Id1	Serpine2	0.393824	1.30175	0.00301747	0.00118835	14.5522	2.25964						Rarg	Nfkbia	0.171397	1.30022	0.00300219	0.000514567	61.8916	1.39382
E2f1	Ncam1	-0.259326	1.4582	0.004582	0.00118823	2.48572	0.730909						Dlx5	Eif4enif1	0.224158	1.22955	0.00229548	0.000514549	4.87252	1.05081
Sox1	Pak1	0.561563	1.21126	0.00211259	0.00118635	203.317	1.11997						Tfe3	Dapk3	0.650397	1.07901	0.000790096	0.000513876	1.69466	1.5108
Id1	Atpif1	0.189107	1.62541	0.00625405	0.00118269	14.5522	2.64099						Cebpb	Bri3	0.187841	1.27295	0.00272954	0.00051272	7.25889	1.17564
Sox11	Tmem163	0.536546	1.2203	0.00220301	0.00118202	8.95453	45.9582						Prrx1	Herpud1	-0.132986	1.38547	0.0038547	0.00051262	237.344	0.912471
Nfib	Sox11	0.596302	1.19811	0.00198113	0.00118135	1.16565	8.95453						Tead2	Lsm2	0.401986	1.12747	0.00127473	0.000512423	52.9329	1.47797
Sox4	Wscd1	0.724185	1.16265	0.00162652	0.0011779	1.72557	39.6454						Nfkb2	Edem1	0.188011	1.27247	0.00272469	0.00051227	26.3221	3.04848
Jun	Map1lc3a	0.342474	1.34347	0.00343465	0.00117628	1.49065	1.3009						Junb	Stk24	0.47865	1.10699	0.00106992	0.000512116	9.28516	1.76229
Nfia	Atf4	-0.305671	1.38457	0.00384572	0.00117552	25.1031	0.999589						Sox9	Col6a1	0.154733	1.33095	0.00330951	0.00051209	31.6235	386.98
Ascl1	Pdrg1	0.226299	1.51917	0.00519172	0.00117488	666.717	2.82969						Foxp1	Cdk8	-0.368556	1.1386	0.00138597	0.000510808	1.14895	0.911405
Sox11	Map1b	0.792412	1.1475	0.00147496	0.00116878	8.95453	1.24762						Bhlhe40	Pcbp2	0.26446	1.19303	0.00193034	0.000510497	29.6311	1.14239
Hdac2	Tox	0.730619	1.1599	0.00159896	0.00116823	1.91009	32.4181						Nfil3	Elk3	0.289292	1.17646	0.00176455	0.000510471	4.59995	9.6063
Ascl1	Serpini1	0.290455	1.401	0.00400998	0.00116472	666.717	15.4449						Hmgn3	Arhgef2	0.572324	1.08907	0.000890694	0.000509766	1.04494	1.70927
Tcf4	Sdccag3	0.721728	1.16113	0.00161128	0.0011629	1.34799	1.20038						Prrx1	Col4a2	0.117938	1.43184	0.00431843	0.000509308	237.344	3.31022
Sox4	Rtn1	0.607376	1.19142	0.00191416	0.00116261	1.72557	136.878						Irx3	Pdgfrb	0.535743	1.09492	0.000949164	0.000508508	3.71131	105.268
Usf1	Chga	0.629835	1.18452	0.00184517	0.00116215	1.16254	451.602						Prrx1	Cul3	0.146333	1.34733	0.00347331	0.000508259	237.344	1.12909
Id2	Pkib	0.309581	1.37473	0.00374728	0.00116009	10.4297	32.738						Elk3	Timp2	0.44534	1.11389	0.00113894	0.000507217	9.6063	4.45462
Jund	Gstm5	-0.361344	1.3208	0.00320799	0.00115919	1.44399	0.964006						Ets2	Itga5	0.393577	1.12862	0.00128618	0.000506212	1.10643	108.763
Ascl1	Dpysl5	0.457593	1.25318	0.00253184	0.00115855	666.717	28.4353						Rara	Col1a2	0.449124	1.11234	0.00112336	0.000504527	5.47762	959.66
Ascl1	Gadd45g	0.808955	1.14322	0.00143215	0.00115854	666.717	1.13955						Srebf2	Aurkb	0.239926	1.21013	0.0021013	0.000504155	1.28006	1.53647
Hoxb5	Rufy3	0.482047	1.24029	0.00240286	0.00115829	2.69949	12.6189						Pbx1	Unc5c	0.580492	1.08685	0.000868477	0.000504144	2.09227	10.8016
Atf2	Dcaf12l1	0.71959	1.16076	0.00160756	0.00115679	1.21778	16.8011						Ppard	Aamp	0.293703	1.17127	0.00171269	0.000503022	2.77026	2.04504
Nfia	Map1b	0.455841	1.25373	0.00253733	0.00115662	25.1031	1.24762						Egr1	Kirrel	0.317058	1.15861	0.0015861	0.000502886	2.29994	55.7693
Hdac2	Panx1	0.783855	1.14754	0.0014754	0.0011565	1.91009	3.94715						E2f5	Fn1	0.116532	1.43126	0.00431262	0.000502559	1.59861	644.193
Sirt6	Vps37b	0.874109	1.13195	0.00131948	0.00115337	12.7989	1.46514						Dlx5	Them6	-0.195062	1.25682	0.00256818	0.000500955	4.87252	0.991798
Hdac2	Ctxn1	0.73871	1.15589	0.0015589	0.00115157	1.91009	1.41019						Prrx1	Nucb2	0.309131	1.16196	0.00161963	0.000500678	237.344	1.8162
Hoxb6	Rtn1	0.405064	1.28416	0.00284159	0.00115103	1.77727	136.878						Nr3c1	Tspan4	0.470315	1.10633	0.00106328	0.000500078	1.49168	12.9137
Sox4	Hmgb3	0.662055	1.1738	0.00173799	0.00115064	1.72557	6.77785						Tead1	Sdc4	0.271575	1.18407	0.00184072	0.000499894	1.9005	50.2467
Sox4	Atg12	0.701189	1.16406	0.00164057	0.00115035	1.72557	1.41783						Hmgn3	Tspan4	0.230963	1.21638	0.00216377	0.00049975	1.04494	12.9137
Pbx3	Hap1	0.567597	1.2026	0.00202602	0.00114996	1.03942	77.8949						Ppard	Drosha	0.794391	1.06287	0.000628703	0.000499436	2.77026	1.09834
Hbp1	Ddc	0.448834	1.25601	0.00256011	0.00114907	3.05798	237.653						Nr1d1	Csrp1	0.199279	1.25057	0.00250571	0.000499335	7.03406	2.82326
Ascl1	Chga	0.194152	1.59103	0.00591028	0.0011475	666.717	451.602						Prrx2	Lox	0.204099	1.24414	0.00244136	0.000498279	54.2146	439.374
Fli1	Son	0.58192	1.19685	0.00196848	0.0011455	20.412	1.26122						Ets1	S100a10	0.314786	1.15806	0.00158064	0.000497564	3.48434	266.132
Hoxb6	Gdap1l1	0.437973	1.26104	0.00261042	0.00114329	1.77727	135.837						Etv4	Actb	0.287003	1.17294	0.00172937	0.000496333	10.7089	2.07504
Hsf2	Marcks	0.818379	1.1397	0.00139696	0.00114324	3.31043	1.2341						Hes1	Fzd1	0.339931	1.14525	0.00145246	0.000493736	4.20249	82.127
Ascl1	Apbb1	0.381551	1.29903	0.00299029	0.00114095	666.717	1.80413						Hes1	Sdc2	0.479223	1.10302	0.00103024	0.000493714	4.20249	70.0707
Nfia	Tox	0.425356	1.26794	0.0026794	0.0011397	25.1031	32.4181						Hif1a	Psmc3	0.414837	1.11894	0.00118938	0.0004934	1.23448	1.82952
Sox1	Nfasc	0.582343	1.19568	0.00195684	0.00113955	203.317	11.4926						Gli3	Myh10	0.741797	1.06628	0.000662803	0.000491666	13.871	1.08404
Sox11	Pak1	0.64715	1.17608	0.00176083	0.00113952	8.95453	1.11997						Shox2	Dgcr6	0.518682	1.09477	0.00094766	0.000491534	6.23223	1.3967
Nfia	Crbn	0.613464	1.18564	0.00185636	0.00113881	25.1031	1.42349						Cdc5l	Ccdc9	-0.21696	1.22597	0.00225967	0.000490259	1.17246	0.700066
Id1	Dpy30	0.417908	1.27243	0.00272427	0.0011385	14.5522	1.39504						Nfkb1	Dxo	-0.265717	1.18418	0.00184181	0.000489401	6.35948	0.740133
Ascl1	Cipc	0.430129	1.26468	0.00264678	0.00113846	666.717	2.51191						Tead1	Adamts5	0.435969	1.11225	0.00112248	0.000489367	1.9005	23.4226
Foxa2	Adi1	0.324823	1.34908	0.00349081	0.0011339	101.356	2.14656						Glis2	0610010K14Rik	0.34597	1.14124	0.00141237	0.000488636	2.46746	1.34042
Id1	Hnrnph1	0.267944	1.42295	0.00422953	0.00113328	14.5522	1.68601						Klf6	Wls	0.440623	1.11081	0.00110806	0.000488235	2.006	84.2859
Sox1	Ephb6	0.217062	1.52201	0.00522011	0.00113309	203.317	1.59194						Prrx1	Tgif1	0.401525	1.12135	0.00121355	0.000487269	237.344	3.17733
Creb1	Tox	0.697431	1.16217	0.00162175	0.00113106	1.52993	32.4181						Myc	Rpl32	0.145546	1.33461	0.00334606	0.000487007	58.0977	1.36499
Jun	Eef2	-0.289505	1.38984	0.00389843	0.00112861	1.49065	0.976414						Snai2	Cept1	0.549445	1.0886	0.000885961	0.000486787	6.87964	2.20022
Sox11	Grip1	0.785335	1.14367	0.00143669	0.00112828	8.95453	11.8751						Esrra	Mrpl54	0.456598	1.10657	0.00106573	0.00048661	1.55146	1.21314
Gmeb2	Rps9	0.507415	1.22219	0.00222192	0.00112744	1.18272	1.15572						Sox2	Ptn	0.131297	1.37048	0.00370478	0.000486427	12.6367	2.69798
Id1	Igfbp2	0.107901	2.04471	0.0104471	0.00112726	14.5522	20.8673						Bhlhe40	Cul3	0.376142	1.12924	0.00129241	0.000486131	29.6311	1.12909
Id2	Tmem47	0.428332	1.26304	0.00263044	0.0011267	10.4297	60.002						Nr3c1	Lgals3	0.384736	1.12621	0.00126215	0.000485593	1.49168	128.593
Tcf4	Tubb3	0.50004	1.22511	0.00225107	0.00112563	1.34799	4.23314						Egr3	Tubb5	-0.218489	1.22213	0.0022213	0.000485329	11.7151	0.996465
Sox4	Tmem178	0.510221	1.21978	0.00219785	0.00112139	1.72557	14.8324						Rarg	Unc5c	0.402884	1.12042	0.00120424	0.000485167	61.8916	10.8016
Jund	Cops5	-0.333953	1.33551	0.00335513	0.00112046	1.44399	0.795589						Fosl2	Wisp2	0.542319	1.0893	0.000893032	0.000484308	6.98378	23.8404
Id1	Spint1	0.342595	1.32704	0.00327041	0.00112042	14.5522	12.9268						Mafb	Col5a1	0.321344	1.15056	0.00150563	0.000483823	1.87697	148.487
Tcf4	Dclk2	0.561559	1.1993	0.00199303	0.0011192	1.34799	13.8084						Prrx1	Dgcr6	0.10195	1.47431	0.00474309	0.000483556	237.344	1.3967
Pknox1	Trit1	0.670171	1.16644	0.00166442	0.00111545	1.42896	75.4943						Tead2	Aaas	0.363543	1.13243	0.00132425	0.000481423	52.9329	1.94681
Gtf2i	Fkbp3	0.67982	1.16397	0.00163972	0.00111471	1.67993	3.05234						Thra	Sec11c	-0.166773	1.28729	0.00287292	0.000479125	1.66134	0.87828
Nfia	Dnmt3a	0.610623	1.18227	0.00182271	0.00111299	25.1031	10.9351						Nr1d1	Cd151	0.527187	1.09087	0.000908738	0.000479075	7.03406	5.68067
Maz	Fkbp8	0.717772	1.15502	0.00155022	0.00111271	3.0025	1.11496						Tbp	Cnn3	0.629409	1.07599	0.00075988	0.000478275	1.2446	7.80078
Id1	Mrpl50	0.379449	1.29262	0.00292622	0.00111035	14.5522	1.5252						Prrx2	Csf1	0.129405	1.36839	0.00368385	0.000476708	54.2146	148.586
Gtf2i	Grcc10	0.655653	1.16928	0.00169279	0.00110989	1.67993	2.17289						Prrx1	Fat4	0.533329	1.0893	0.000892989	0.000476257	237.344	10.618
Sox4	Dusp4	0.777102	1.14276	0.00142764	0.00110942	1.72557	2.77453						Atf4	Clcf1	0.170046	1.27998	0.00279983	0.000476101	1.00041	40.9985
Id4	Celf3	0.809729	1.13699	0.00136988	0.00110923	129.963	38.5665						Mybl2	Slc29a1	0.466791	1.10164	0.00101636	0.00047443	1.29013	3.59182
Nr2f1	Mmp24	0.439426	1.25225	0.0025225	0.00110845	2.95374	50.5207						Nr2f6	Ecm1	0.471867	1.10049	0.00100487	0.000474163	1.99053	137.761
Trim28	Psip1	0.623751	1.17771	0.00177706	0.00110844	1.87409	1.83243						Prrx1	Wwc2	0.306146	1.1548	0.00154796	0.000473901	237.344	38.0684
Jund	Vps37b	0.598049	1.18523	0.00185234	0.00110779	1.44399	1.46514						E2f7	Rab34	0.639329	1.07407	0.000740717	0.000473562	1.03639	8.48796
Hoxb7	Rufy3	0.350673	1.3145	0.003145	0.00110287	3.91549	12.6189						Elk3	Npr3	0.474545	1.09979	0.00099785	0.000473525	9.6063	21.184
Nfia	Sdccag3	0.642087	1.17164	0.00171639	0.00110207	25.1031	1.20038						Elk3	Capn2	0.585627	1.0808	0.000807984	0.000473177	9.6063	2.86938
Ascl1	Ndfip1	0.225484	1.48786	0.00487861	0.00110005	666.717	1.2408						Stat3	Cp	0.239161	1.19776	0.00197761	0.000472968	2.56383	87.0468
Xbp1	Irak1bp1	0.233848	1.47016	0.00470158	0.00109945	1.66233	1.62501						Nr3c1	Col1a2	0.439857	1.10691	0.00106907	0.000470237	1.49168	959.66
Foxa1	Rasef	0.829628	1.13251	0.00132512	0.00109936	8.61092	10.3505						Foxf1	Yipf3	0.503153	1.09323	0.00093231	0.000469094	11.7973	1.76329
Jund	Gfm1	-0.287644	1.3814	0.00381399	0.00109707	1.44399	0.512467						Cebpd	Col6a3	0.461409	1.10145	0.00101447	0.000468086	16.0402	132.048
Sox4	Vezf1	0.710258	1.15442	0.00154418	0.00109676	1.72557	2.33023						Nfkb1	Runx3	0.6148	1.07613	0.000761308	0.000468052	6.35948	23.2971
Usf1	Tubb5	0.779883	1.14039	0.00140389	0.00109487	1.16254	1.00355						Cux1	Rap2a	0.401812	1.11646	0.00116464	0.000467965	1.30821	2.19009
Tcf4	Bok	0.556358	1.19673	0.00196727	0.0010945	1.34799	1.21273						Nr2f2	Anxa5	0.26623	1.17567	0.00175672	0.000467693	1.57206	37.642
Nfyb	Nt5dc2	0.666444	1.16417	0.00164172	0.00109412	2.30263	1.61343						Tgif1	S100a11	0.581841	1.08029	0.000802859	0.000467137	3.17733	304.15
Tcf12	Id1	0.286254	1.3819	0.00381901	0.00109321	1.19645	14.5522						Nfe2l2	Cyb5r3	0.407351	1.11463	0.00114635	0.000466966	2.41293	2.71811
Sox4	Ywhaz	0.773229	1.14116	0.00141157	0.00109146	1.72557	1.15456						Hes1	Fscn1	0.105132	1.44395	0.00443949	0.000466731	4.20249	4.3484
Sox4	Nfia	0.616289	1.17669	0.00176688	0.00108891	1.72557	25.1031						Nfe2l2	Serpinb6a	0.560895	1.08309	0.000830903	0.00046605	2.41293	5.18891
Prox1	Hey1	0.103277	2.05393	0.0105393	0.00108847	39.0492	2.60209						Nfatc4	Maged1	0.4621	1.1006	0.00100605	0.000464895	10.4413	1.21426
Hdac2	Mtcl1	0.629044	1.17281	0.00172811	0.00108706	1.91009	1.97044						Nr2f6	Capn2	0.513607	1.09046	0.00090461	0.000464614	1.99053	2.86938
Foxa1	Tpd52	0.619922	1.17524	0.00175239	0.00108634	8.61092	5.28657						Rarg	Smc4	0.221304	1.20994	0.00209942	0.00046461	61.8916	1.05919
Id1	Tmem30b	0.328465	1.33054	0.00330543	0.00108572	14.5522	16.14						Srebf1	Cdc73	0.271269	1.17119	0.00171187	0.000464377	1.46287	1.20877
Sox1	Cacna2d1	0.33486	1.3232	0.00323198	0.00108226	203.317	3.12732						Hmgn3	Cttnbp2nl	0.674869	1.06879	0.000687947	0.000464274	1.04494	2.49286
Jund	Zmiz2	0.693942	1.15565	0.00155655	0.00108015	1.44399	3.47352						Irf1	Pmepa1	0.151932	1.30526	0.00305263	0.000463792	3.65496	15.5548
Id1	Siva1	0.623919	1.17259	0.00172592	0.00107683	14.5522	1.68106						Srebf1	Rpp21	0.193528	1.23944	0.00239438	0.00046338	1.46287	1.10108
Hoxb7	Uchl1	0.286358	1.37552	0.00375523	0.00107534	3.91549	7.90424						Foxf1	Wwtr1	0.302001	1.15339	0.00153394	0.000463251	11.7973	35.1611
Sox4	Scn3a	0.816943	1.13136	0.00131364	0.00107317	1.72557	14.9524						Sox9	Myo1b	0.710769	1.06514	0.000651391	0.000462988	31.6235	3.60391
Atf5	Grk6	0.537394	1.19935	0.00199349	0.00107129	1.84674	1.01002						Rxra	S100a4	0.171549	1.26941	0.0026941	0.00046217	2.10169	34.0312
Six4	Cand1	0.551706	1.19404	0.00194036	0.00107051	1.73771	1.2951						E2f5	Atxn10	0.628103	1.07349	0.000734927	0.00046161	1.59861	1.52152
Sox11	Tle1	0.744572	1.14369	0.00143693	0.0010699	8.95453	1.34993						Junb	Tacc2	-0.392903	1.1174	0.00117399	0.000461266	9.28516	0.387816
Sox4	Rab2a	0.737427	1.14479	0.00144792	0.00106774	1.72557	1.23276						Ets2	Fzd2	0.376754	1.12227	0.00122275	0.000460676	1.10643	34.1672
Ascl1	Paip1	0.564495	1.18903	0.00189025	0.00106704	666.717	1.30492						Tead2	Col1a1	0.347411	1.13205	0.00132048	0.000458749	52.9329	174.978
Xbp1	Pex26	0.56819	1.18774	0.00187739	0.00106671	1.66233	4.10815						Prrx1	Fads1	0.133836	1.34204	0.00342037	0.000457771	237.344	1.92956
Ascl1	Ilf2	0.573288	1.18602	0.00186025	0.00106646	666.717	1.71239						Nr3c1	Col6a3	0.506206	1.09038	0.000903816	0.000457517	1.49168	132.048
Ascl1	Nasp	0.416807	1.25571	0.00255705	0.0010658	666.717	2.665						Runx3	Btg1	0.469054	1.09738	0.000973759	0.000456746	23.2971	1.87817
Id1	Rab25	0.414915	1.25684	0.00256838	0.00106566	14.5522	38.1555						Nfe2l1	Ank	0.557983	1.08176	0.000817585	0.000456198	3.99413	2.15002
Ctcf	Hmgb3	0.695666	1.15288	0.00152879	0.00106353	1.82227	6.77785						Twist1	Fmnl3	0.397081	1.11483	0.00114832	0.000455978	37.1296	7.27199
Nfia	Rtn1	0.349093	1.30465	0.00304651	0.00106352	25.1031	136.878						Nfe2l2	Ssr2	0.514244	1.08848	0.000884759	0.000454982	2.41293	2.67241
Id2	Ttc3	0.451046	1.23559	0.00235588	0.00106261	10.4297	1.86741						Mybl2	Rpusd1	0.45306	1.10041	0.00100414	0.000454937	1.29013	1.10444
Ascl1	3110043O21Rik	0.402509	1.26275	0.00262753	0.0010576	666.717	3.10931						Rarg	Pigk	0.431187	1.10549	0.00105487	0.000454848	61.8916	2.94892
Id1	Ppa2	0.358439	1.29465	0.00294651	0.00105614	14.5522	1.24972						Klf6	Ugdh	0.521133	1.08719	0.000871946	0.0004544	2.006	13.5033
Ascl1	Phyhipl	0.279201	1.37776	0.00377757	0.0010547	666.717	30.124						Hes1	Vasn	0.487202	1.09326	0.000932595	0.000454362	4.20249	60.0345
Sox1	Scn3a	0.446865	1.23588	0.00235879	0.00105406	203.317	14.9524						Rarg	Rtca	0.153124	1.2962	0.00296203	0.000453559	61.8916	1.35882
Patz1	Tubb5	0.666459	1.158	0.00157999	0.001053	1.85721	1.00355						Stat3	Wls	0.450574	1.10059	0.00100589	0.000453227	2.56383	84.2859
Sox1	Mtcl1	0.448424	1.23447	0.00234468	0.00105141	203.317	1.97044						Nr2f2	Wdr77	0.617066	1.0734	0.000734008	0.000452932	1.57206	1.39389
Ascl1	Emc7	-0.284448	1.36946	0.00369458	0.00105092	666.717	0.614832						Nr3c1	Axl	0.551746	1.08201	0.000820077	0.000452474	1.49168	79.9355
Prox1	Ehmt2	-0.149396	1.70277	0.0070277	0.00104991	39.0492	0.73136						Nfic	Haus7	0.211034	1.21438	0.00214385	0.000452425	2.47187	1.59372
Tcf4	Elavl4	0.446635	1.23459	0.0023459	0.00104776	1.34799	54.1002						Nr2f6	Ndufa2	0.507177	1.08902	0.000890191	0.000451484	1.99053	1.04505
Hoxb6	Rab2a	0.42834	1.24453	0.00244526	0.0010474	1.77727	1.23276						Nfic	Metrnl	0.635906	1.07065	0.000706543	0.000449295	2.47187	10.5065
Cbx5	Med28	0.587896	1.1781	0.00178103	0.00104706	1.51	1.34492						Tead1	Pfdn5	0.273509	1.16424	0.00164239	0.000449208	1.9005	1.20806
Zbtb14	Klhdc2	0.794335	1.13171	0.00131715	0.00104626	1.49605	2.50189						Cebpd	Smim3	0.555939	1.08075	0.000807469	0.000448903	16.0402	33.2127
Pou2f2	Elavl2	0.30533	1.34264	0.00342643	0.00104619	16.101	56.7933						Rxra	Ahnak	0.344974	1.13004	0.00130044	0.000448618	2.10169	76.5579
Sox1	Ypel1	0.377133	1.27722	0.00277224	0.0010455	203.317	19.4051						Twist2	Tes	0.3398	1.13198	0.0013198	0.00044847	24.8755	9.28941
Zfp410	Ascl1	0.544595	1.19179	0.00191792	0.00104449	2.47767	666.717						Irx3	Msn	0.115302	1.38809	0.0038809	0.000447476	3.71131	100.052
E2f8	Ube2w	-0.449117	1.2325	0.00232502	0.00104421	2.03569	0.945918						Cux1	Foxp1	0.498062	1.08965	0.000896466	0.000446495	1.30821	1.14895
Hoxb6	Gsk3b	0.485834	1.21481	0.00214813	0.00104363	1.77727	1.57361						Gli3	Bloc1s1	0.312283	1.14292	0.00142922	0.000446322	13.871	1.24408
Id1	Trappc13	0.323935	1.32177	0.00321766	0.00104231	14.5522	1.62473						Cebpd	Slit3	0.301516	1.14751	0.00147513	0.000444776	16.0402	48.8033
Jund	Rps9	0.238947	1.43575	0.00435751	0.00104121	1.44399	1.15572						Tef	Tmem30a	0.361532	1.12301	0.00123014	0.000444736	1.34664	1.39792
Id4	Cxadr	0.728385	1.14239	0.00142391	0.00103715	129.963	2.13147						Egr1	Gcnt2	0.240658	1.18478	0.00184783	0.000444694	2.29994	28.4209
Ctcf	Ywhaz	0.510856	1.2028	0.00202803	0.00103603	1.82227	1.15456						Mybl2	Aaas	0.753068	1.05895	0.000589539	0.000443963	1.29013	1.94681
Grhl2	Spint2	0.6988	1.14822	0.00148215	0.00103573	27.5437	159.946						Rarg	Zfhx3	0.405531	1.10941	0.00109412	0.000443702	61.8916	1.12873
Nfia	Coro2b	0.475754	1.21761	0.00217609	0.00103528	25.1031	9.84298						Shox2	Maged1	0.558437	1.07941	0.000794074	0.00044344	6.23223	1.21426
Gtf2i	Dpy30	0.459362	1.22521	0.00225213	0.00103454	1.67993	1.39504						Hmgn3	Col6a3	0.41395	1.1066	0.00106599	0.000441267	1.04494	132.048
Smad4	Rps5	0.246799	1.41841	0.00418406	0.00103262	1.13737	1.70785						Egr1	Cyr61	0.362563	1.1215	0.00121499	0.00044051	2.29994	268.022
Foxa1	Id1	0.213772	1.48032	0.00480323	0.0010268	8.61092	14.5522						Shox2	Klhl22	0.457667	1.09575	0.000957546	0.000438237	6.23223	1.80353
Fli1	Rps11	0.462908	1.22178	0.00221778	0.00102663	20.412	1.18328						Nr2f6	Rab1b	0.648522	1.06757	0.000675702	0.000438208	1.99053	1.37189
Hoxb6	Tmem163	0.411256	1.2495	0.002495	0.00102608	1.77727	45.9582						Runx1	Myh9	0.488297	1.08868	0.000886793	0.000433018	18.1285	2.98912
Trim28	Pcbp3	0.259612	1.395	0.00395001	0.00102547	1.87409	1.34642						Twist1	Commd2	0.306649	1.141	0.00140995	0.000432361	37.1296	2.30129
Hoxb8	Rufy3	0.416824	1.24588	0.00245883	0.0010249	1.77543	12.6189						Prrx1	Hist1h2ac	-0.107016	1.40395	0.00403945	0.000432287	237.344	0.485316
Insm1	Tubb5	0.368612	1.27797	0.00277974	0.00102464	149.832	1.00355						Nr2f6	Dcaf8	0.532149	1.08104	0.000810442	0.000431275	1.99053	1.04748
Sox4	Elavl2	0.826169	1.12396	0.00123962	0.00102413	1.72557	56.7933						Runx3	Atp5b	-0.191149	1.22518	0.00225184	0.000430435	23.2971	0.975447
Hbp1	Tbpl1	0.429113	1.23858	0.00238583	0.00102379	3.05798	2.33227						Zeb1	Mrpl21	0.407395	1.10551	0.00105506	0.000429828	3.77022	1.40746
Atf2	Pls3	0.377575	1.27102	0.00271023	0.00102331	1.21778	1.82289						Prrx1	Tcp1	0.167117	1.2567	0.00256705	0.000428996	237.344	1.15357
Foxj3	Marcks	0.544434	1.18754	0.00187541	0.00102104	2.13156	1.2341						Prrx2	Olfml3	0.376399	1.11395	0.00113953	0.000428919	54.2146	94.7756
Ctcf	Usf1	0.536284	1.19023	0.00190232	0.00102018	1.82227	1.16254						Nfic	Timp2	0.412946	1.10358	0.00103578	0.000427721	2.47187	4.45462
Id1	Ppt1	0.158624	1.64299	0.00642995	0.00101995	14.5522	20.0055						Tead2	Sertad4	0.726602	1.05885	0.00058854	0.000427635	52.9329	2.17568
Gmeb2	Rps5	0.410867	1.24819	0.00248185	0.00101971	1.18272	1.70785						Nr1d2	Bhlhe40	0.480923	1.08872	0.000887193	0.000426671	1.10486	29.6311
Elf3	Appl2	0.42823	1.23762	0.00237624	0.00101758	49.2815	7.52851						Smad3	Pmepa1	0.585125	1.07277	0.000727686	0.000425787	10.4862	15.5548
Ascl1	Dynlrb1	0.313991	1.32398	0.00323982	0.00101728	666.717	1.46554						Nr4a1	Serpinb6a	0.284775	1.14949	0.00149495	0.000425724	1.80388	5.18891
Hdac2	Sox11	0.839346	1.1211	0.00121101	0.00101646	1.91009	8.95453						Twist1	Lmcd1	0.277338	1.15334	0.00153341	0.000425273	37.1296	2.39844
Ascl1	Map2	0.565164	1.17983	0.00179827	0.00101632	666.717	24.8017						Runx2	Dap	0.358432	1.11844	0.0011844	0.000424528	28.2174	14.7044
Tbx3	Grhl2	0.734664	1.13828	0.00138283	0.00101592	9.04916	27.5437						Pbx1	Sec11c	-0.383539	1.11054	0.00110537	0.000423952	2.09227	0.87828
Ascl1	Cnot7	0.627724	1.16156	0.00161562	0.00101417	666.717	1.84073						Elk3	Unc5c	0.296023	1.14295	0.00142952	0.000423169	9.6063	10.8016
Nkx2-1	Scnn1a	0.43851	1.23072	0.00230719	0.00101173	73.4789	63.4737						Nr2f2	Slit3	0.489448	1.08643	0.000864345	0.000423052	1.57206	48.8033
Nr2f1	Crmp1	0.73806	1.13675	0.00136754	0.00100932	2.95374	10.2434						Creb3	Cttnbp2nl	0.621273	1.06781	0.000678101	0.000421286	1.40738	2.49286
Nfia	Qrich1	0.531817	1.18902	0.0018902	0.00100524	25.1031	1.25548						Ets1	Myh9	0.642199	1.06546	0.000654642	0.00042041	3.48434	2.98912
Id2	Zfp532	0.473623	1.21199	0.00211988	0.00100402	10.4297	1.93309						Nfic	Ccdc102a	0.561115	1.07488	0.000748752	0.000420136	2.47187	29.7393
Rfx7	Cap1	0.58208	1.17248	0.00172475	0.00100394	1.74785	23.7545						Klf3	Vcl	0.142151	1.29547	0.00295466	0.000420006	2.30588	10.5021
Id2	Krt18	0.36879	1.27214	0.00272139	0.00100362	10.4297	102.744						Junb	Socs3	0.178081	1.23579	0.00235788	0.000419895	9.28516	8.65629
Tcf4	Lrp11	0.433205	1.23151	0.00231507	0.0010029	1.34799	22.0336						Creb3l1	Ahnak	0.273813	1.15297	0.00152969	0.000418848	117.001	76.5579
Nr2f1	Elavl4	0.743478	1.13489	0.00134888	0.00100286	2.95374	54.1002						Nfe2l2	Cd63	0.508904	1.08217	0.000821713	0.000418173	2.41293	7.28266
Id2	Atpif1	0.479251	1.20925	0.00209253	0.00100285	10.4297	2.64099						Cebpd	Elk3	0.459302	1.09103	0.000910325	0.000418114	16.0402	9.6063
Foxa2	Ppie	0.158488	1.63159	0.00631593	0.001001	101.356	57.491						Creb3l1	Vcl	0.233966	1.17839	0.00178392	0.000417375	117.001	10.5021
Tcf4	Marcks	0.506161	1.19765	0.00197647	0.00100041	1.34799	1.2341						Smad3	Cyr61	0.668245	1.06237	0.000623749	0.000416818	10.4862	268.022
Sox1	Serpini1	0.353151	1.283	0.00283005	0.000999435	203.317	15.4449						Prrx2	Cwc22	0.288992	1.14411	0.00144107	0.000416458	54.2146	1.29791
Tcf4	Arpp21	0.319142	1.31311	0.00313111	0.00099927	1.34799	21.8638						Hif1a	Vcl	0.460819	1.09036	0.000903586	0.000416389	1.23448	10.5021
Ascl1	Cbx3	0.491321	1.20326	0.00203264	0.000998681	666.717	1.05075						Atf1	Snx9	0.369244	1.11205	0.00112052	0.000413747	1.29643	3.84415
Elf2	Grcc10	0.624045	1.15997	0.00159967	0.000998264	1.29534	2.17289						Bbx	S100a10	0.476212	1.08687	0.000868689	0.00041368	1.72195	266.132
Foxa2	Foxa1	0.627195	1.15858	0.00158584	0.000994631	101.356	8.61092						Fosl2	Mbnl2	0.49548	1.08316	0.000831625	0.000412054	6.98378	2.15065
Smad4	Ythdc1	0.608739	1.16322	0.00163224	0.000993609	1.13737	1.59329						Hif1a	Mrpl21	0.505428	1.08146	0.000814553	0.000411698	1.23448	1.40746
Zic2	Celf4	0.291818	1.34017	0.00340166	0.000992667	2.56856	7.54341						Pbx1	Has2	0.490724	1.0838	0.00083802	0.000411237	2.09227	73.9657
Sox1	Klhdc10	0.509535	1.19481	0.00194807	0.000992612	203.317	1.70635						Atf4	Mad2l1	0.252436	1.16284	0.0016284	0.000411067	1.00041	1.78274
Nr2f1	Id4	0.816521	1.12141	0.00121408	0.000991326	2.95374	129.963						Ets2	Vcl	0.319934	1.12834	0.00128337	0.000410595	1.10643	10.5021
Zbtb14	Ubb	0.808478	1.12237	0.00122371	0.000989341	1.49605	1.23296						Fosl2	Vdr	0.562999	1.07287	0.000728728	0.000410273	6.98378	25.3144
Id1	Nkd1	0.538933	1.18357	0.0018357	0.000989318	14.5522	20.7268						Hmgn3	Col6a2	0.358937	1.11429	0.00114293	0.000410239	1.04494	258.56
Xbp1	Arf6	-0.259167	1.38138	0.00381376	0.000988401	1.66233	0.7756						Runx2	Wls	0.338516	1.121	0.00120995	0.000409588	28.2174	84.2859
Hdac2	Tle1	0.852136	1.11577	0.00115774	0.000986549	1.91009	1.34993						Foxm1	Them6	-0.112662	1.36353	0.0036353	0.000409561	1.91786	0.991798
Tcf4	Fgf14	0.414207	1.23812	0.0023812	0.000986312	1.34799	29.4709						Tfeb	Mrpl54	0.57918	1.07065	0.000706543	0.000409216	2.23982	1.21314
Sox1	Cadm1	0.331602	1.29725	0.00297245	0.000985671	203.317	10.96						Nfe2l2	Col1a2	0.244582	1.16708	0.00167075	0.000408635	2.41293	959.66
Sox1	Zfp704	0.475997	1.20704	0.00207035	0.000985482	203.317	5.89508						Ets2	Wls	0.366448	1.11124	0.00111244	0.000407651	1.10643	84.2859
Sox4	Ttc13	0.697793	1.14116	0.00141164	0.000985034	1.72557	1.12139						Fosl2	Nfat5	0.655656	1.06215	0.000621516	0.000407501	6.98378	1.88484
Ascl1	Kcnk2	0.320722	1.30709	0.00307092	0.000984912	666.717	18.1753						Tead2	Eva1b	0.595204	1.06845	0.000684485	0.000407408	52.9329	31.2519
Zic2	Uchl1	0.171963	1.57273	0.00572725	0.000984877	2.56856	7.90424						Glis2	Spcs3	0.185323	1.21967	0.00219666	0.000407093	2.46746	2.09693
Hdac2	Mrpl34	0.363127	1.27076	0.00270756	0.000983188	1.91009	1.82934						Tead1	Serpinb6a	0.444275	1.09147	0.000914737	0.000406395	1.9005	5.18891
Dmrta2	Psip1	0.529041	1.18574	0.00185739	0.000982637	1.7834	1.83243						Klf3	Slc29a1	0.18518	1.2179	0.00217902	0.00040351	2.30588	3.59182
Sox11	Syt1	0.331565	1.29593	0.00295928	0.000981194	8.95453	27.0319						Runx2	Fn1	0.298289	1.1352	0.00135198	0.000403281	28.2174	644.193
Sox4	Efcab1	0.634532	1.15442	0.00154419	0.00097984	1.72557	10.5422						Creb3l2	Col6a3	0.566326	1.07116	0.000711575	0.000402983	15.6503	132.048
Max	Hnrnpul2	0.811543	1.12072	0.00120722	0.000979708	1.17881	1.27315						Tead2	Cul1	0.758072	1.05304	0.000530385	0.00040207	52.9329	1.0459
Nfia	Repin1	0.586484	1.16697	0.00166965	0.000979223	25.1031	1.83971						Rarg	Trim59	0.297716	1.13499	0.00134987	0.000401879	61.8916	1.54436
Ascl1	Slc29a4	0.440667	1.22216	0.00222156	0.000978966	666.717	23.8131						Hmgn3	Ccdc85b	0.692683	1.05796	0.000579596	0.000401476	1.04494	4.25866
Ascl1	Ap4s1	0.393813	1.24848	0.00248485	0.000978565	666.717	3.23226						Tgif1	Uxs1	0.605547	1.06626	0.000662575	0.00040122	3.17733	3.54511
Hoxb5	Bex2	0.421525	1.2318	0.00231802	0.000977106	2.69949	243.847						Ebf1	Cpe	0.420693	1.09522	0.000952219	0.000400592	12.3131	1.39711
Sox1	Chgb	0.302951	1.32246	0.00322458	0.000976888	203.317	25.4537						Zbtb7b	Tspyl1	-0.249633	1.16028	0.0016028	0.000400112	1.08329	0.883366
Nfib	Marcksl1	0.494413	1.19748	0.00197476	0.000976345	1.16565	4.16333						Nfix	Pmepa1	0.210367	1.19001	0.00190009	0.000399717	1.10245	15.5548
Hdac2	Gnai1	0.478117	1.2041	0.00204105	0.000975861	1.91009	4.26026						Hmgn3	Pfdn5	0.725476	1.05496	0.000549635	0.000398747	1.04494	1.20806
Ascl1	Ikbkap	0.593546	1.16427	0.00164273	0.000975039	666.717	1.28688						Nfic	Bhlhe40	0.302243	1.1315	0.00131498	0.000397442	2.47187	29.6311
Nrf1	Dpy30	0.705753	1.13802	0.00138023	0.000974101	1.01485	1.39504						Pbx1	Ubxn6	0.315435	1.12587	0.00125867	0.000397031	2.09227	1.35663
Ascl1	Lancl2	0.453595	1.21458	0.0021458	0.000973324	666.717	1.21115						Hsf1	AI837181	0.639276	1.06206	0.000620591	0.000396729	1.78214	2.2504
Cbx5	Id4	0.468447	1.20777	0.00207766	0.000973272	1.51	129.963						Smad3	Ccdc80	0.503937	1.07861	0.00078608	0.000396135	10.4862	30.4535
Elf3	Krt18	0.753146	1.12922	0.00129218	0.0009732	49.2815	102.744						Tead2	Ehd2	0.150472	1.26282	0.0026282	0.00039547	52.9329	86.5367
Tcf12	Mad2l2	0.476176	1.20416	0.00204156	0.000972142	1.19645	1.48561						Runx2	Adamts1	0.29129	1.13538	0.0013538	0.000394349	28.2174	42.1035
Nr2f1	Mcf2l	0.730864	1.13282	0.00132818	0.000970721	2.95374	14.3415						Tfe3	Pias4	0.800566	1.04916	0.00049161	0.000393566	1.69466	1.1306
Trim28	Qsox1	-0.286018	1.33879	0.00338791	0.000969002	1.87409	0.332643						Nr1d1	Cyr61	0.155053	1.25288	0.00252883	0.000392102	7.03406	268.022
Sp3	Esrp1	0.241207	1.39925	0.00399248	0.000963012	1.24627	43.9983						Stat3	Ier3	0.510768	1.07664	0.00076636	0.000391433	2.56383	55.5657
Ccnt2	Sox4	0.65612	1.14663	0.00146631	0.000962075	1.54436	1.72557						Junb	Pgs1	0.423431	1.09224	0.000922408	0.000390577	9.28516	2.72959
Hdac2	Tubb3	0.672442	1.14306	0.00143058	0.000961983	1.91009	4.23314						Pbx1	Stk3	0.321971	1.12126	0.00121256	0.000390409	2.09227	1.62328
Zbtb18	Arpp21	0.453245	1.21203	0.00212028	0.000961006	4.2849	21.8638						Bhlhe40	Car13	0.420553	1.09283	0.000928267	0.000390385	29.6311	60.0342
Sox1	Cadm4	0.609847	1.15748	0.0015748	0.000960385	203.317	25.2353						Nfe2l2	Sdc4	0.663398	1.05883	0.000588338	0.000390302	2.41293	50.2467
Gtf2i	Gsk3b	0.592257	1.16207	0.00162074	0.000959895	1.67993	1.57361						Myc	Fbxw4	0.551697	1.07064	0.000706415	0.000389727	58.0977	1.75525
E2f1	Anp32b	0.818554	1.11719	0.00117194	0.000959294	2.48572	1.02373						Pbx1	Ptms	0.635448	1.06131	0.000613132	0.000389613	2.09227	1.37393
Id4	Tub	0.802589	1.11952	0.00119516	0.000959221	129.963	16.8072						Prrx2	Col4a1	0.268932	1.14477	0.00144766	0.000389322	54.2146	6.72863
Hdac2	Cetn3	0.730971	1.13122	0.00131225	0.000959217	1.91009	1.5269						Stat3	Csf1	0.425123	1.09146	0.000914621	0.000388826	2.56383	148.586
Atf2	Dync1li2	0.842464	1.11356	0.00113558	0.000956683	1.21778	1.19						Arnt	Mrpl54	0.365908	1.10621	0.00106215	0.000388648	2.84518	1.21314
Trim28	Arfgap2	0.536031	1.17831	0.00178311	0.000955804	1.87409	1.26141						Cebpb	Derl1	0.205566	1.18845	0.00188448	0.000387384	7.25889	1.51711
Hdac2	Gipc1	0.510778	1.18708	0.0018708	0.000955565	1.91009	1.01787						Zfp281	Smo	0.368175	1.10517	0.00105165	0.000387193	2.39125	7.15843
Patz1	Igsf9	0.615043	1.15515	0.00155147	0.00095422	1.85721	21.1345						Nfic	Itga11	0.453228	1.08542	0.000854243	0.000387167	2.47187	29.2251
Id4	Pcyox1l	0.702775	1.13574	0.0013574	0.000953949	129.963	1.93811						Rara	Tnfrsf12a	0.188434	1.20531	0.00205313	0.000386881	5.47762	20.6883
Sox4	Sox1	0.587351	1.16129	0.00161294	0.00094736	1.72557	203.317						Etv4	Pcolce	0.291328	1.13277	0.00132766	0.000386785	10.7089	544.024
Insm1	Gnl3l	0.363201	1.2599	0.00259903	0.00094397	149.832	1.53793						Foxc1	Fzd6	0.621488	1.06222	0.000622192	0.000386685	1.86907	6.18865
Trim28	Ythdc1	0.38083	1.24758	0.00247575	0.000942841	1.87409	1.59329						Smad3	Lhfp	0.592046	1.06529	0.000652863	0.000386525	10.4862	77.6976
Nfib	Sox4	0.645799	1.14599	0.00145991	0.000942811	1.16565	1.72557						Nfic	Olfml2b	0.652692	1.05917	0.000591701	0.000386198	2.47187	20.7904
Ascl1	Rnf5	0.444723	1.21189	0.00211885	0.000942302	666.717	1.87447						Nr2f2	Capn2	0.61447	1.06279	0.000627901	0.000385826	1.57206	2.86938
Nr2f1	Tox	0.650338	1.1448	0.00144799	0.000941684	2.95374	32.4181						Prrx2	Sorbs3	0.303072	1.12724	0.00127236	0.000385617	54.2146	7.62674
Id4	Phyhipl	0.704756	1.13349	0.00133486	0.000940749	129.963	30.124						Egr1	Lix1l	0.227025	1.16978	0.00169781	0.000385445	2.29994	41.7303
Lhx2	Pdp1	0.440161	1.21365	0.00213648	0.000940395	4.53757	2.53459						Ppard	Pnkd	0.169666	1.22667	0.0022667	0.000384581	2.77026	1.26506
Hdac2	Hnrnph3	0.886691	1.10584	0.00105839	0.000938463	1.91009	3.61653						Pbx1	Ccl2	0.160932	1.2387	0.00238703	0.00038415	2.09227	31.5135
Ctcf	Sdccag3	0.643447	1.14546	0.00145464	0.000935985	1.82227	1.20038						Glis2	Hip1	0.647439	1.05931	0.000593149	0.000384028	2.46746	2.95323
Six1	Tpx2	0.304266	1.3072	0.00307198	0.0009347	1.59782	2.64097						Creb3l2	Tnfrsf1a	0.661801	1.05802	0.000580238	0.000384003	15.6503	2.96475
Cbx5	Calm1	0.328344	1.28447	0.00284472	0.000934047	1.51	1.90906						Tead1	Cyp1b1	0.409037	1.09384	0.000938446	0.000383859	1.9005	40.1987
Id4	Tspan13	0.681264	1.13683	0.00136825	0.00093214	129.963	75.1161						Ets1	Stk38	0.358471	1.10707	0.0010707	0.000383815	3.48434	1.27524
Ascl1	Tmem132a	0.414295	1.2249	0.00224901	0.000931755	666.717	1.65443						Hmgn3	Tmem70	0.518638	1.07397	0.000739656	0.000383614	1.04494	1.9467
Hdac2	Reep1	0.60602	1.15339	0.00153391	0.000929583	1.91009	13.0358						Elk3	Peg10	0.145871	1.26244	0.00262444	0.00038283	9.6063	13.6842
Xbp1	Dsp	0.313846	1.29619	0.00296185	0.000929565	1.66233	31.0314						Creb3l2	Vcl	0.72405	1.0528	0.000528019	0.000382312	15.6503	10.5021
Smc3	Insm1	0.138105	1.67239	0.00672386	0.0009286	1.21765	149.832						Ebf1	Atxn10	0.603897	1.06329	0.000632851	0.000382177	12.3131	1.52152
Tcf4	Id1	0.234415	1.39576	0.0039576	0.000927721	1.34799	14.5522						Rxra	Sdc2	0.280497	1.13607	0.00136069	0.000381668	2.10169	70.0707
Cbx5	Ctbp2	0.65539	1.14154	0.00141536	0.000927612	1.51	1.34167						Tgif1	Anxa5	0.500757	1.07618	0.000761752	0.000381452	3.17733	37.642
Id1	Jup	0.4953	1.18709	0.00187088	0.000926646	14.5522	17.5425						Tead2	Klhl22	0.572871	1.0665	0.000664997	0.000380957	52.9329	1.80353
Sox11	Celf4	0.546306	1.16948	0.00169484	0.000925901	8.95453	7.54341						Nfkb2	Jdp2	0.197613	1.19275	0.00192747	0.000380893	26.3221	6.07354
Sox1	Zfp422	0.26764	1.34576	0.00345756	0.000925381	203.317	3.28071						Glis2	Them6	-0.25378	1.1498	0.00149801	0.000380163	2.46746	0.991798
Nr2c2	Amph	0.44728	1.20678	0.00206777	0.000924872	1.78026	14.3268						Creb3l2	Bloc1s1	0.265318	1.14319	0.00143192	0.000379913	15.6503	1.24408
Nr2f1	Kif5c	0.792069	1.11668	0.00116682	0.000924204	2.95374	6.92609						Cebpd	Angptl2	0.440103	1.08617	0.000861699	0.000379237	16.0402	68.4907
Tcf12	Cdk4	0.647709	1.14247	0.00142467	0.000922774	1.19645	1.30233						Sox9	Itga5	0.25582	1.14767	0.00147669	0.000377767	31.6235	108.763
Nfia	Pls3	0.538117	1.17145	0.00171454	0.000922622	25.1031	1.82289						Tbp	Scd2	0.519827	1.07254	0.000725373	0.000377069	1.2446	4.48192
E2f1	Dmwd	0.866985	1.1064	0.00106402	0.000922487	2.48572	1.38196						Nfe2l2	Wwtr1	0.349881	1.10768	0.0010768	0.000376753	2.41293	35.1611
Jun	Dynlrb1	0.388629	1.23716	0.00237163	0.000921685	1.49065	1.46554						Hif1a	Ackr3	0.651737	1.05779	0.000577946	0.000376669	1.23448	14.8921
Hoxb7	Ubb	0.307522	1.29957	0.00299572	0.00092125	3.91549	1.23296						Prrx1	Znrd1	0.343603	1.10906	0.00109061	0.000374735	237.344	1.30048
Trim28	2020-03-06	0.101037	1.91102	0.00911023	0.00092047	1.87409	#N/A						Srebf2	Crtc1	0.436758	1.08576	0.000857626	0.000374575	1.28006	1.41505
Id2	Klc1	0.35293	1.26067	0.00260669	0.00091998	10.4297	4.12007						Atf6	Itga3	0.232474	1.1609	0.00160896	0.00037404	1.53639	3.73188
Hoxb6	Serpini1	0.482929	1.19036	0.00190359	0.000919298	1.77727	15.4449						Creb3l1	Rai14	0.112785	1.33142	0.00331423	0.000373796	117.001	37.9008
Zic2	Maneal	0.728994	1.12601	0.00126006	0.000918574	2.56856	14.574						Irf1	Socs3	0.504364	1.07399	0.000739883	0.00037317	3.65496	8.65629
Tcf4	H1fx	0.505898	1.18152	0.0018152	0.000918306	1.34799	5.03003						Etv4	Cyr61	0.166165	1.22427	0.00224273	0.000372662	10.7089	268.022
Pou2f2	Insm1	0.155141	1.59119	0.00591194	0.000917183	16.101	149.832						Prrx2	Wwtr1	0.18415	1.20233	0.00202334	0.000372599	54.2146	35.1611
Sox4	Fsd1l	0.882761	1.10387	0.00103866	0.000916889	1.72557	6.46078						Fosl1	Socs5	0.349237	1.10643	0.00106434	0.000371706	39.0554	4.80872
Six4	Fkbp3	0.404074	1.22683	0.00226832	0.00091657	1.73771	3.05234						Foxc2	Srp14	0.287829	1.129	0.00129004	0.000371312	12.3831	1.43765
Hoxb5	Serpini1	0.548871	1.16697	0.00166967	0.000916433	2.69949	15.4449						Twist1	Nfat5	0.200432	1.18498	0.00184977	0.000370753	37.1296	1.88484
Jun	Bclaf1	0.273664	1.33456	0.00334559	0.000915566	1.49065	1.94124						Nfe2l2	Nfe2l2	1	1.03689	0.000368909	0.000368909	2.41293	2.41293
Gtf2i	Tsr2	0.700512	1.13061	0.00130612	0.000914951	1.67993	2.10908						Hmgn3	Ckap4	0.699613	1.05271	0.000527084	0.000368755	1.04494	8.72686
Nrf1	Ubb	0.541163	1.16885	0.00168853	0.000913771	1.01485	1.23296						Cebpb	Ltbp3	0.227065	1.16232	0.00162317	0.000368565	7.25889	15.6397
Maz	Pabpc4	0.917568	1.09953	0.000995324	0.000913277	3.0025	62.9516						Nr2f2	Pmepa1	0.192636	1.19126	0.00191258	0.000368433	1.57206	15.5548
Nr2f1	Ywhaz	0.676135	1.13502	0.00135022	0.000912931	2.95374	1.15456						Nfic	Cyb5r3	0.136863	1.26909	0.00269093	0.00036829	2.47187	2.71811
Id1	Cdc123	0.482894	1.18889	0.00188889	0.000912134	14.5522	1.62368						Tead2	Atp5f1	0.296619	1.1236	0.00123596	0.00036661	52.9329	1.09871
Hdac2	Amer2	0.673286	1.13534	0.00135336	0.000911198	1.91009	15.9443						E2f4	Rpl8	0.399409	1.09175	0.000917453	0.000366439	1.85336	1.62856
Ctcf	Sox11	0.436218	1.20803	0.00208031	0.000907466	1.82227	8.95453						Rad21	Lix1l	0.214996	1.17044	0.00170438	0.000366435	1.01793	41.7303
Hdac2	Susd4	0.598653	1.15154	0.00151543	0.000907217	1.91009	11.3604						Elk3	P4ha1	0.60019	1.06094	0.000609432	0.000365775	9.6063	10.5194
Sox11	Celf3	0.810634	1.11168	0.00111682	0.000905333	8.95453	38.5665						Tead1	Adamtsl4	0.56289	1.06484	0.000648369	0.000364961	1.9005	11.8167
Tcf12	Sae1	0.621923	1.14555	0.00145553	0.000905228	1.19645	1.485						Elk3	Fn1	0.385032	1.09454	0.000945404	0.000364011	9.6063	644.193
Sp3	Emd	0.385011	1.235	0.00234999	0.000904772	1.24627	1.41262						Twist2	Nfat5	0.282961	1.12847	0.00128467	0.000363512	24.8755	1.88484
Id4	Igsf9	0.632748	1.14294	0.00142944	0.000904477	129.963	21.1345						Prrx2	Slc35b2	0.323916	1.11213	0.00112129	0.000363202	54.2146	1.04743
Nfib	Tsn	0.494474	1.18243	0.00182431	0.000902073	1.16565	1.26381						Klf3	Lgals1	0.102836	1.35309	0.00353094	0.000363106	2.30588	655.457
Id2	Serpini1	0.287923	1.31308	0.00313083	0.000901438	10.4297	15.4449						Egr1	Rpl8	0.326817	1.11097	0.00110967	0.000362658	2.29994	1.62856
Nr2f1	Hnrnph2	0.435886	1.20676	0.00206765	0.00090126	2.95374	1.42989						Prrx2	Eif4h	0.342	1.106	0.00105997	0.00036251	54.2146	1.00877
Id2	Adh5	0.611454	1.14704	0.00147044	0.000899109	10.4297	1.27271						Ets1	Actb	0.422531	1.08564	0.000856369	0.000361842	3.48434	2.07504
Ascl1	Gria2	0.22821	1.39386	0.00393862	0.000898831	666.717	14.0195						Rad21	Ppp1r2	-0.332847	1.10825	0.00108249	0.000360302	1.01793	0.809868
Ascl1	Ing1	0.200974	1.44682	0.00446818	0.000897988	666.717	1.17867						Rarg	Sertad4	0.7903	1.04552	0.000455186	0.000359734	61.8916	2.17568
Id1	Pcyox1l	0.211294	1.42499	0.00424986	0.000897972	14.5522	1.93811						Atf4	Xdh	0.103127	1.34879	0.0034879	0.000359697	1.00041	15.2325
Sox4	Msantd3	0.805715	1.11144	0.00111437	0.000897863	1.72557	1.1339						Fosl2	Tram2	0.409969	1.08749	0.000874895	0.00035868	6.98378	14.5693
E2f8	Usp34	-0.184928	1.48522	0.00485224	0.000897315	2.03569	0.806412						Dlx2	Them6	-0.152634	1.23475	0.00234748	0.000358303	10.9306	0.991798
Xbp1	Esrp2	0.770138	1.1164	0.00116402	0.000896457	1.66233	17.3022						Tgif1	Col6a1	0.420076	1.08527	0.000852734	0.000358213	3.17733	386.98
Nr2f1	Gria2	0.646973	1.13843	0.0013843	0.000895604	2.95374	14.0195						Prrx1	Ahcyl1	0.229989	1.15571	0.00155714	0.000358126	237.344	1.97078
Zbtb14	Elavl2	0.63967	1.13982	0.00139818	0.000894372	1.49605	56.7933						Mef2d	Morc2a	-0.251211	1.14214	0.00142142	0.000357075	2.51217	0.77848
Foxa1	Ffar4	0.840126	1.10637	0.00106373	0.00089367	8.61092	21.4274						Bhlhe40	Nfkbiz	0.497921	1.07169	0.000716863	0.000356941	29.6311	8.34259
Setdb1	Esco2	0.472855	1.1889	0.00188904	0.000893241	1.2013	2.20111						Tead2	Ptms	0.242258	1.14733	0.00147332	0.000356924	52.9329	1.37393
Id1	Usp3	0.301143	1.29647	0.00296472	0.000892807	14.5522	2.62934						Nfic	Col4a2	0.559995	1.06372	0.000637161	0.000356807	2.47187	3.31022
Jund	Tesk1	0.516552	1.17284	0.00172837	0.000892793	1.44399	1.16506						Junb	Magoh	-0.207328	1.17183	0.00171833	0.000356258	9.28516	0.74456
Id1	Cox6c	0.170977	1.52125	0.00521245	0.00089121	14.5522	1.30092						Junb	Pdhb	-0.253457	1.14052	0.00140523	0.000356164	9.28516	0.864846
Foxa1	Cmtm8	0.280657	1.31745	0.00317447	0.000890935	8.61092	24.3776						Irx2	Col4a2	0.208	1.17009	0.0017009	0.000353788	1.49909	3.31022
Hdac2	Rplp1	-0.385254	1.23125	0.00231245	0.000890881	1.91009	0.878531						Hes1	Serpinb6a	0.244913	1.14391	0.00143912	0.000352459	4.20249	5.18891
Nfib	Pik3r3	0.535078	1.16643	0.00166432	0.000890543	1.16565	5.35716						Nfic	Ston1	0.381448	1.09235	0.000923456	0.00035225	2.47187	12.3588
Id1	Ica1	0.161036	1.553	0.00553002	0.00089053	14.5522	3.83543						Prrx2	Akr1b8	0.140732	1.24963	0.00249633	0.000351314	54.2146	39.0297
Atf5	Cops5	-0.438241	1.20311	0.00203108	0.000890103	1.84674	0.795589						Gli3	Hmmr	0.171675	1.20461	0.00204609	0.000351263	13.871	1.10529
Tcf4	Gdap1l1	0.462766	1.19211	0.00192115	0.000889041	1.34799	135.837						Rara	Ccdc80	0.411699	1.08531	0.000853147	0.00035124	5.47762	30.4535
Nr2f1	Ctxn1	0.755466	1.11763	0.00117631	0.00088866	2.95374	1.41019						Irf1	S100a4	0.100902	1.34788	0.00347881	0.000351019	3.65496	34.0312
Hoxb7	Serpini1	0.391997	1.22665	0.0022665	0.000888462	3.91549	15.4449						Tead2	Wwtr1	0.193615	1.18116	0.00181155	0.000350743	52.9329	35.1611
Sox1	Gadd45g	0.313612	1.28305	0.0028305	0.000887679	203.317	1.13955						Ets2	Rarg	0.499611	1.06999	0.000699937	0.000349696	1.10643	61.8916
Sox1	Prox1	0.261947	1.33829	0.00338291	0.000886142	203.317	39.0492						Egr1	Rps27l	-0.306383	1.11412	0.00114125	0.000349659	2.29994	0.802604
Smad4	Marcks	0.253611	1.3493	0.003493	0.000885864	1.13737	1.2341						Tead2	Mfsd5	0.294356	1.11865	0.00118649	0.000349251	52.9329	2.61445
Id1	Lysmd2	0.378908	1.23359	0.00233586	0.000885078	14.5522	2.39763						Nfat5	Vim	0.375798	1.09284	0.000928394	0.000348889	1.88484	2236.71
Sox1	Wscd1	0.384317	1.22946	0.00229458	0.000881845	203.317	39.6454						Tead2	Bcar1	0.604766	1.05768	0.000576814	0.000348837	52.9329	3.68551
Sox1	Cxadr	0.476673	1.18488	0.00184879	0.000881269	203.317	2.13147						Junb	Rnf19b	0.647751	1.05378	0.000537808	0.000348366	9.28516	4.67937
Tcf4	Grcc10	0.647339	1.1361	0.00136104	0.000881053	1.34799	2.17289						Prrx2	Tnfrsf12a	0.136411	1.2549	0.00254904	0.000347717	54.2146	20.6883
Nfyb	Fbxo5	0.573605	1.15337	0.00153373	0.000879754	2.30263	1.79116						Arnt	Fbxw4	0.396225	1.08769	0.000876855	0.000347432	2.84518	1.75525
Hdac2	U2surp	0.825297	1.10654	0.00106539	0.00087926	1.91009	1.67539						Ddit3	Etf1	0.384792	1.0902	0.00090199	0.000347079	2.64756	1.34453
Nfia	Fbxo44	0.46167	1.1904	0.00190402	0.000879026	25.1031	8.64775						Atf4	Obsl1	-0.299051	1.11544	0.00115443	0.000345233	1.00041	0.482762
Zic2	Insm1	0.229508	1.38274	0.0038274	0.00087842	2.56856	149.832						Tead1	Ston1	0.694088	1.04968	0.000496758	0.000344794	1.9005	12.3588
Hdac2	Fgf13	0.528361	1.16589	0.0016589	0.0008765	1.91009	139.326						Elk1	Epn1	0.519142	1.0663	0.000663042	0.000344213	1.04446	1.55299
Sox1	D430019H16Rik	0.775551	1.11297	0.00112969	0.00087613	203.317	15.1621						Hmgn3	Ltbp1	0.466544	1.07371	0.000737135	0.000343906	1.04494	15.6789
Nfib	Ywhaz	0.507371	1.17268	0.00172678	0.000876118	1.16565	1.15456						Hif1a	Angptl2	0.551601	1.06234	0.000623425	0.000343882	1.23448	68.4907
Nfia	Zfp704	0.59782	1.1463	0.00146301	0.000874617	25.1031	5.89508						Irf1	H2-K1	0.879682	1.03909	0.000390912	0.000343878	3.65496	7.82458
Hoxb6	Lrrn3	0.498458	1.17535	0.00175345	0.000874024	1.77727	10.6267						Myc	Rab1b	0.370478	1.09268	0.000926753	0.000343342	58.0977	1.37189
Tcf12	Tmem47	0.543928	1.16058	0.00160585	0.000873465	1.19645	60.002						Gabpa	Lgals1	0.265989	1.12907	0.00129072	0.000343316	1.20178	655.457
Id4	Sox4	0.800147	1.10911	0.00109113	0.000873065	129.963	1.72557						Nr3c1	Timp2	0.342889	1.09995	0.000999517	0.000342724	1.49168	4.45462
Smc3	Ascl1	0.179848	1.4854	0.00485403	0.000872986	1.21765	666.717						Snai2	Haus7	0.431695	1.07927	0.00079265	0.000342183	6.87964	1.59372
Sox1	Gnao1	0.518768	1.16821	0.00168215	0.000872645	203.317	16.0595						Prrx2	Ppp1r11	0.252717	1.13503	0.00135029	0.000341242	54.2146	1.31475
Hdac2	Ap4s1	0.63166	1.13794	0.00137935	0.000871282	1.91009	3.23226						Hmgn3	Sec11c	-0.268092	1.127	0.00127005	0.000340489	1.04494	0.87828
Ascl1	Ccdc34	0.396863	1.21932	0.00219319	0.000870398	666.717	1.42676						Irx3	Wls	0.592209	1.0574	0.000573956	0.000339901	3.71131	84.2859
Hoxb5	Rtn1	0.49256	1.17662	0.00176624	0.000869978	2.69949	136.878						Rarg	Pdgfrb	0.748135	1.04533	0.000453344	0.000339162	61.8916	105.268
Klf5	Krt7	0.566801	1.15347	0.00153473	0.000869887	3.48704	26.5931						Sox9	Prrx1	0.425449	1.07969	0.000796899	0.00033904	31.6235	237.344
Elf3	Crip1	0.534014	1.16278	0.00162775	0.000869243	49.2815	5.69038						Sox9	Ptn	0.338513	1.10014	0.00100144	0.000339001	31.6235	2.69798
Rxrb	Anp32b	0.652541	1.13313	0.00133131	0.000868732	1.54016	1.02373						Myc	Cebpb	0.482478	1.07014	0.000701422	0.000338421	58.0977	7.25889
Hdac2	Uchl1	0.596917	1.14541	0.00145412	0.00086799	1.91009	7.90424						Klf6	Slc35b2	0.323771	1.10445	0.00104448	0.000338171	2.006	1.04743
Xbp1	Vkorc1	0.585832	1.14769	0.00147692	0.000865228	1.66233	1.04856						Vdr	Serpinb6a	0.51397	1.06566	0.000656616	0.000337481	25.3144	5.18891
Id1	Tmem45b	0.152897	1.56549	0.00565491	0.000864618	14.5522	51.5413						Erf	Stk24	0.461032	1.07315	0.000731529	0.000337258	3.36426	1.76229
Ascl1	Mcts2	0.288572	1.2996	0.00299602	0.000864567	666.717	3.48824						Tead2	Myo10	0.771378	1.04371	0.000437092	0.000337163	52.9329	1.75767
Id2	Snx6	0.761904	1.11332	0.0011332	0.000863391	10.4297	1.32707						Myc	Hnrnph2	-0.150852	1.22321	0.0022321	0.000336716	58.0977	0.699356
Id1	Atox1	0.481511	1.17918	0.00179183	0.000862788	14.5522	1.08867						Sox9	Capn2	0.565367	1.05945	0.000594491	0.000336106	31.6235	2.86938
Smc3	Rpl36al	0.262854	1.32793	0.00327935	0.00086199	1.21765	1.4377						Nfil3	Them6	-0.354575	1.09464	0.000946423	0.000335578	4.59995	0.991798
Trim28	Naa60	0.284311	1.30315	0.00303154	0.000861901	1.87409	1.16029						Tead1	Arhgap28	0.510855	1.06567	0.000656724	0.00033549	1.9005	13.4728
Jun	Epcam	0.304363	1.28285	0.00282848	0.000860885	1.49065	198.327						Etv4	Cnn3	0.374843	1.08893	0.000889327	0.000333358	10.7089	7.80078
Hdac2	4931428F04Rik	0.621376	1.13848	0.00138482	0.000860496	1.91009	3.53517						Elk3	Ccl2	0.287062	1.11568	0.00115682	0.000332078	9.6063	31.5135
Tcf4	Armcx1	0.659593	1.13043	0.00130434	0.000860334	1.34799	5.17627						Atf6	Dctn6	-0.140044	1.23708	0.00237076	0.000332011	1.53639	0.840712
Zfp410	Insm1	0.265181	1.32438	0.00324378	0.000860189	2.47767	149.832						Mafb	S100a10	0.481381	1.06897	0.0006897	0.000332009	1.87697	266.132
Insm1	Bhlhb9	0.343929	1.24996	0.00249964	0.000859699	149.832	2.54467						Hes1	Cyp1b1	0.552809	1.06003	0.000600256	0.000331827	4.20249	40.1987
Trim28	Dctpp1	0.7257	1.11843	0.00118425	0.000859412	1.87409	2.91294						Ets2	Slc39a13	0.422881	1.07843	0.00078435	0.000331687	1.10643	13.0819
Id1	Ilf2	0.346716	1.24759	0.00247587	0.000858424	14.5522	1.71239						Nr1d2	Cyr61	0.265176	1.12466	0.00124659	0.000330566	1.10486	268.022
Id4	Hsf2	0.754551	1.11356	0.00113563	0.000856894	129.963	3.31043						Tead1	Sptbn1	0.602759	1.05473	0.000547342	0.000329915	1.9005	1.67061
Hoxb6	Elavl4	0.608856	1.14073	0.00140731	0.000856848	1.77727	54.1002						Runx3	Hmox1	0.313237	1.10493	0.0010493	0.00032868	23.2971	6.46014
Tcf4	Sae1	0.577326	1.14834	0.00148343	0.000856423	1.34799	1.485						Tead2	Npepps	0.472222	1.06945	0.000694456	0.000327937	52.9329	1.58624
Yy1	Rpl39	0.198567	1.43108	0.00431078	0.000855978	1.52895	1.11407						Prrx1	Dusp10	0.366771	1.08941	0.000894066	0.000327917	237.344	1.10398
Irf3	Tcf19	0.708883	1.12064	0.00120638	0.000855182	1.5075	1.32475						Rad21	Eif4enif1	0.299371	1.10942	0.00109415	0.000327557	1.01793	1.05081
Tcf12	Armcx4	0.37409	1.22835	0.00228347	0.000854223	1.19645	7.09047						Erf	Epn1	0.447082	1.0731	0.00073099	0.000326813	3.36426	1.55299
Ascl1	Csnk1e	0.646211	1.13215	0.0013215	0.000853966	666.717	2.92481						Sox9	Col6a2	0.19329	1.16876	0.00168759	0.000326195	31.6235	258.56
Creb1	Kif5c	0.377856	1.22597	0.00225974	0.000853858	1.52993	6.92609						Pbx1	Myo1b	0.581151	1.05605	0.000560467	0.000325716	2.09227	3.60391
Hdac2	Tspan5	0.670776	1.12708	0.00127085	0.000852453	1.91009	1.22996						Rarg	Socs3	0.352762	1.09208	0.00092077	0.000324813	61.8916	8.65629
Hoxb5	Dner	0.547753	1.15555	0.00155551	0.000852035	2.69949	78.7316						Foxp1	Cops8	0.582866	1.05568	0.000556762	0.000324518	1.14895	1.68591
Sox4	Myt1	0.790945	1.10766	0.00107655	0.000851494	1.72557	21.4683						Jdp2	Bid	0.591686	1.0548	0.000548043	0.000324269	6.07354	2.90797
Sox4	Calm1	0.538523	1.15781	0.0015781	0.000849845	1.72557	1.90906						Tead1	Fzd1	0.561966	1.0577	0.000576967	0.000324236	1.9005	82.127
Sox4	Acvr2a	0.858378	1.09893	0.000989345	0.000849232	1.72557	2.49491						Pbx1	Tspyl2	0.601891	1.05385	0.000538543	0.000324144	2.09227	1.49282
Hoxb8	Fam171a1	0.406872	1.20852	0.00208524	0.000848425	1.77543	1.10845						Rarg	Rpn2	0.459745	1.07046	0.00070459	0.000323932	61.8916	2.06357
Ascl1	Gpsm1	0.391564	1.21666	0.00216656	0.000848349	666.717	1.60402						Atf4	Impad1	0.120275	1.26865	0.00268653	0.000323121	1.00041	1.24011
Ascl1	Phldb1	0.528081	1.16065	0.00160646	0.000848343	666.717	2.03088						Creb3l1	Kat2b	0.109153	1.29585	0.0029585	0.00032293	117.001	1.61573
Id4	Gm1673	0.763411	1.11109	0.00111092	0.000848093	129.963	5.1352						Rxra	Cav1	0.162622	1.19844	0.00198444	0.000322713	2.10169	156.447
Ascl1	Chfr	0.583509	1.1453	0.001453	0.000847839	666.717	1.52036						Sox9	Smad5	0.65693	1.04907	0.000490725	0.000322372	31.6235	1.06383
Smc3	Ubb	0.138451	1.61218	0.00612182	0.00084757	1.21765	1.23296						Runx1	Pgrmc1	-0.330167	1.09762	0.000976191	0.000322307	18.1285	0.481468
Sox13	Sox13	1	1.08467	0.000846688	0.000846688	10.7608	10.7608						Fosl1	Car13	0.171914	1.18722	0.00187223	0.000321863	39.0554	60.0342
Ctcf	Celf4	0.126337	1.67015	0.00670148	0.000846641	1.82227	7.54341						Tfe3	Apba3	0.763974	1.04207	0.000420661	0.000321374	1.69466	1.87252
Foxj3	Trit1	0.646663	1.13081	0.00130814	0.000845927	2.13156	75.4943						Nfya	Eif4enif1	0.532625	1.06031	0.00060314	0.000321248	1.18069	1.05081
Id2	Elf3	0.214744	1.39353	0.0039353	0.00084508	10.4297	49.2815						Pten	Hmox1	0.179014	1.17945	0.00179449	0.000321239	2.09744	6.46014
Pknox1	Fam171a1	0.661898	1.12749	0.00127491	0.000843857	1.42896	1.10845						Smad3	Spcs3	0.418841	1.07665	0.00076646	0.000321025	10.4862	2.09693
Sox1	Wnk2	0.628266	1.13427	0.00134269	0.000843567	203.317	22.0044						Ets2	Eva1b	0.466509	1.06873	0.000687327	0.000320644	1.10643	31.2519
Zbtb18	Ntsr2	0.68037	1.1239	0.00123902	0.000842993	4.2849	38.4906						Myc	Paip1	-0.285899	1.11206	0.0011206	0.000320379	58.0977	0.766333
Ctcf	Klc1	0.285606	1.29494	0.00294945	0.000842379	1.82227	4.12007						Creb3l2	Mrpl21	0.37623	1.08495	0.000849531	0.000319619	15.6503	1.40746
Tbx3	Fam171a1	0.512832	1.16403	0.00164028	0.000841187	9.04916	1.10845						Elk3	Parp8	0.552116	1.05788	0.000578809	0.00031957	9.6063	13.6564
Nfia	Zfp532	0.611395	1.13737	0.00137372	0.000839883	25.1031	1.93309						Cebpd	Col12a1	0.242367	1.13182	0.0013182	0.000319489	16.0402	389.81
Ascl1	Btbd17	0.87553	1.09567	0.000956729	0.000837645	666.717	30.3642						Nr2f2	S100a10	0.186795	1.17094	0.00170938	0.000319305	1.57206	266.132
Ctcf	Id1	0.342989	1.24412	0.00244117	0.000837296	1.82227	14.5522						Rarg	Ifitm2	0.650699	1.04903	0.000490282	0.000319026	61.8916	3.72639
Nfia	Gpsm1	0.58043	1.14421	0.00144209	0.000837035	25.1031	1.60402						Nfat5	Rap2a	0.293313	1.10864	0.00108635	0.000318641	1.88484	2.19009
Id1	Nfia	0.291205	1.28729	0.00287286	0.000836592	14.5522	25.1031						Nr2f6	Wisp1	0.44606	1.07143	0.000714309	0.000318624	1.99053	45.7303
Tcf4	Usf1	0.688059	1.12159	0.00121585	0.000836578	1.34799	1.16254						Nfatc4	Vim	0.465969	1.06816	0.000681582	0.000317596	10.4413	2236.71
Nfib	Plxna2	0.757537	1.11027	0.00110267	0.000835315	1.16565	1.43977						Ppard	Ube2b	-0.320125	1.0991	0.000990992	0.000317241	2.77026	0.700058
Gtf2i	Mier2	0.784059	1.10637	0.00106371	0.000834009	1.67993	1.72584						Nfic	Pfdn5	0.331785	1.09544	0.000954362	0.000316643	2.47187	1.20806
Atf2	Eef2	-0.404664	1.20592	0.00205924	0.0008333	1.21778	0.976414						Ets2	Ccdc80	0.401013	1.07885	0.000788541	0.000316215	1.10643	30.4535
Jun	Tbpl1	0.370127	1.22442	0.00224419	0.000830634	1.49065	2.33227						Tead2	Wwp2	0.621007	1.05089	0.000508882	0.000316019	52.9329	3.60582
Id1	Cnbp	0.495642	1.16743	0.00167427	0.000829841	14.5522	1.2593						Prrx2	Ccdc80	0.343258	1.09206	0.000920584	0.000315998	54.2146	30.4535
Tcf4	Cacfd1	0.711004	1.11662	0.00116616	0.000829142	1.34799	2.28878						Hes1	Tnfrsf1a	0.425701	1.0742	0.000741967	0.000315856	4.20249	2.96475
Nfia	Grhl2	0.289624	1.28625	0.00286249	0.000829045	25.1031	27.5437						Nr2f6	Mpnd	0.398269	1.07891	0.000789079	0.000314266	1.99053	1.46743
Ascl1	Ncor1	0.457493	1.18099	0.00180989	0.00082801	666.717	1.22644						Dlx2	Rps21	-0.130721	1.24033	0.00240333	0.000314165	10.9306	0.864981
Zic2	Mmp24	0.885195	1.0934	0.000934027	0.000826796	2.56856	50.5207						Nr2f6	Mrpl21	0.597327	1.05258	0.000525786	0.000314066	1.99053	1.40746
Id2	Mtmr7	0.381254	1.21662	0.00216619	0.00082587	10.4297	7.81277						Fosl1	Slit3	0.185176	1.16953	0.00169532	0.000313933	39.0554	48.8033
Id4	Atp9a	0.594693	1.13879	0.00138786	0.000825353	129.963	17.4296						Rxra	B2m	0.18968	1.1655	0.00165499	0.000313918	2.10169	15.8227
Sox4	Dner	0.586164	1.14066	0.00140656	0.000824476	1.72557	78.7316						Nfkb2	Aimp1	0.249666	1.12565	0.00125652	0.000313709	26.3221	1.1282
Tbx3	Cox6c	0.161585	1.50977	0.00509768	0.000823707	9.04916	1.30092						Mafb	Efemp2	0.337914	1.09246	0.000924567	0.000312424	1.87697	90.0773
Trim28	Atxn7l3b	0.423071	1.19466	0.00194663	0.000823563	1.87409	2.99779						Mybl2	Blvrb	0.60367	1.05169	0.000516897	0.000312036	1.29013	15.015
Zbtb14	Insm1	0.35765	1.2302	0.00230204	0.000823325	1.49605	149.832						Nfe2l2	Tmbim1	0.749674	1.0416	0.000416028	0.000311885	2.41293	4.63239
Gtf2i	Id1	0.48212	1.17074	0.00170737	0.000823158	1.67993	14.5522						Fosl2	Ltbp3	0.704217	1.04427	0.000442662	0.00031173	6.98378	15.6397
Yy1	Anp32b	0.742332	1.11076	0.00110765	0.000822241	1.52895	1.02373						Nr2f6	Serpinb6a	0.177567	1.1754	0.00175399	0.000311451	1.99053	5.18891
Id1	Frg1	0.535177	1.15355	0.00153547	0.00082175	14.5522	1.50301						Hmgn3	Capn2	0.698663	1.04454	0.000445378	0.000311169	1.04494	2.86938
Jund	BC005537	0.663542	1.12383	0.00123826	0.000821636	1.44399	1.16304						Tgif1	Cyp1b1	0.389	1.07993	0.000799255	0.00031091	3.17733	40.1987
E2f1	Samd1	0.881555	1.09313	0.000931335	0.000821023	2.48572	1.65093						Runx3	Pgrmc1	-0.284698	1.10904	0.00109037	0.000310427	23.2971	0.481468
Tcf4	Gm1673	0.55038	1.14912	0.00149124	0.00082075	1.34799	5.1352						Irx1	Rps19	-0.174444	1.17761	0.00177606	0.000309823	20.1998	0.683704
Sin3a	Son	0.733426	1.11185	0.00111853	0.000820355	1.23379	1.26122						Vdr	Srrm2	-0.155677	1.19869	0.00198692	0.000309318	25.3144	0.84889
Sox1	Tspan5	0.372071	1.22022	0.00220223	0.000819386	203.317	1.22996						Nfe2l2	Socs3	0.336038	1.09202	0.000920188	0.000309218	2.41293	8.65629
Creb1	Dynlrb1	0.467901	1.17481	0.00174806	0.000817918	1.52993	1.46554						Junb	Map3k11	0.659611	1.04686	0.000468577	0.000309079	9.28516	1.46583
Sox1	Efcab1	0.298963	1.27332	0.00273316	0.000817114	203.317	10.5422						E2f7	Fn1	0.117607	1.26227	0.00262267	0.000308444	1.03639	644.193
Jun	2900026A02Rik	0.344392	1.23717	0.00237168	0.000816788	1.49065	3.01502						Cux1	Scap	-0.235371	1.13103	0.00131026	0.000308396	1.30821	0.720878
Ascl1	H2afv	0.560943	1.14554	0.00145539	0.000816391	666.717	1.37259						Nfic	Tmbim1	0.43782	1.07037	0.000703652	0.000308073	2.47187	4.63239
Hbp1	Ppt1	0.595376	1.13695	0.0013695	0.000815367	3.05798	20.0055						Etv4	Anxa5	0.209178	1.14638	0.00146382	0.000306198	10.7089	37.642
Hdac2	Appl1	0.762589	1.10684	0.00106841	0.000814759	1.91009	1.08683						Tead1	Itga5	0.530578	1.05769	0.000576911	0.000306096	1.9005	108.763
Xbp1	H2afz	0.313049	1.26015	0.00260149	0.000814394	1.66233	1.36403						Nr2f2	Dysf	0.359789	1.08499	0.000849856	0.000305769	1.57206	30.2505
Xbp1	Ttc4	0.494898	1.16429	0.00164287	0.000813052	1.66233	1.62293						Nfe2l2	Ecm1	0.518108	1.059	0.000589992	0.00030568	2.41293	137.761
Trim28	Ints10	0.660421	1.1228	0.00122802	0.000811012	1.87409	1.65293						Gli3	Eml1	0.564342	1.05412	0.00054124	0.000305445	13.871	1.33544
Id1	Sumo3	0.553286	1.14607	0.00146067	0.00080817	14.5522	1.87709						Myc	Cyb5r3	0.275238	1.11088	0.00110881	0.000305188	58.0977	2.71811
Sox1	Hsf2	0.555878	1.14503	0.00145034	0.000806214	203.317	3.31043						Foxc2	Fzd6	0.164803	1.18512	0.00185118	0.000305079	12.3831	6.18865
Rxrb	Mrpl34	0.469456	1.17172	0.00171718	0.00080614	1.54016	1.82934						Klf10	Lgals1	0.429047	1.07107	0.00071074	0.000304941	1.26196	655.457
Id1	Ubl5	0.408747	1.19719	0.00197193	0.000806022	14.5522	1.10587						Nr2f2	Sh3gl1	0.556913	1.05475	0.000547489	0.000304904	1.57206	1.94507
Insm1	Mcm3	-0.169688	1.47316	0.00473165	0.000802904	149.832	0.821224						Bhlhe40	Rhoq	0.421344	1.07236	0.000723568	0.000304871	29.6311	1.72624
Trim28	Trmt10c	0.391545	1.20492	0.00204915	0.000802337	1.87409	1.28665						Dlx5	Cyr61	0.120288	1.25341	0.00253412	0.000304825	4.87252	268.022
Xbp1	Bcam	0.475284	1.16845	0.00168453	0.000800632	1.66233	38.3318						Foxm1	Scaf8	0.386235	1.07875	0.000787491	0.000304156	1.91786	1.03518
Hoxb6	Chga	0.420161	1.19031	0.00190307	0.000799595	1.77727	451.602						Jdp2	Ahnak	0.16744	1.18145	0.00181451	0.000303821	6.07354	76.5579
Ascl1	Mtmr7	0.350311	1.2282	0.00228197	0.000799398	666.717	7.81277						Srebf2	Cdh13	-0.117973	1.25713	0.00257133	0.000303348	1.28006	0.536085
Nfib	Nfia	0.87223	1.09146	0.000914616	0.000797756	1.16565	25.1031						Tead1	Fn1	0.434179	1.06979	0.000697929	0.000303027	1.9005	644.193
Zbtb14	Ctxn1	0.697439	1.11438	0.00114376	0.000797702	1.49605	1.41019						Mafb	Vim	0.161493	1.18753	0.00187529	0.000302846	1.87697	2236.71
E2f1	Nabp2	0.708291	1.11261	0.00112606	0.000797582	2.48572	2.55251						Mafb	Pdgfrb	0.299076	1.10113	0.00101129	0.000302452	1.87697	105.268
Ascl1	Tgfbr1	0.705536	1.11292	0.00112916	0.000796665	666.717	2.36096						Smad3	Csf1	0.580857	1.05206	0.000520551	0.000302365	10.4862	148.586
Jund	Srsf4	0.483686	1.16466	0.0016466	0.000796439	1.44399	1.99754						Rarg	Kdelc1	0.665329	1.0454	0.000454019	0.000302072	61.8916	3.66223
Mxi1	Ascl1	0.190754	1.41736	0.00417357	0.000796126	2.01895	666.717						Ets2	Timp2	0.20959	1.1439	0.00143904	0.000301609	1.10643	4.45462
Six1	Uri1	0.180118	1.44115	0.00441148	0.000794586	1.59782	2.96401						Prrx1	Ccdc80	0.212756	1.14166	0.00141658	0.000301387	237.344	30.4535
Dmrta2	Eif3f	0.169596	1.46767	0.00467672	0.000793152	1.7834	1.58804						Arnt	Col12a1	0.269149	1.11169	0.00111692	0.000300617	2.84518	389.81
Sox1	Snn	0.386414	1.20518	0.00205183	0.000792855	203.317	1.91317						Zbtb7b	F2r	-0.403911	1.0743	0.000743017	0.000300113	1.08329	0.380504
Gtf2i	Golga7	0.701484	1.11301	0.00113012	0.000792762	1.67993	1.17664						Myc	Irf2bp2	0.69127	1.04341	0.000434079	0.000300066	58.0977	1.74653
Nfia	Plxna2	0.615076	1.12888	0.00128883	0.00079273	25.1031	1.43977						Hsf1	Col1a2	0.14273	1.20985	0.00209854	0.000299524	1.78214	959.66
Hoxb5	Ubb	0.398091	1.19898	0.00198977	0.000792108	2.69949	1.23296						Mlx	Fzd1	0.165977	1.18002	0.00180016	0.000298785	1.35376	82.127
Sox1	Wasf1	0.448521	1.17643	0.00176429	0.000791323	203.317	2.74473						Klf3	Blvrb	0.782758	1.03812	0.000381179	0.000298371	2.30588	15.015
Sox1	Pdp1	0.363626	1.21675	0.00216754	0.000788177	203.317	2.53459						Prrx2	Commd2	0.353551	1.08437	0.000843714	0.000298296	54.2146	2.30129
Insm1	Ints10	0.350188	1.22491	0.00224911	0.000787612	149.832	1.65293						Prrx1	Axl	0.584757	1.05099	0.000509888	0.000298161	237.344	79.9355
Sox4	Flywch2	0.621132	1.12629	0.00126292	0.000784437	1.72557	55.3818						Ets2	Ahnak	0.276769	1.10772	0.00107715	0.000298122	1.10643	76.5579
Elf3	Tjp2	0.479713	1.16346	0.00163465	0.000784161	49.2815	1.71889						Bhlhe40	Sparc	0.235609	1.12648	0.00126477	0.000297992	29.6311	544.264
Atf2	Pcdh10	0.54186	1.14466	0.00144661	0.000783862	1.21778	17.1201						Ets2	Htra1	0.303405	1.09821	0.000982123	0.000297981	1.10643	79.8918
Sox11	Scg3	0.55225	1.14179	0.00141792	0.000783045	8.95453	58.4515						Rad21	Cdkn2a	0.581239	1.05123	0.000512329	0.000297786	1.01793	2.17948
Tcf12	Msantd3	0.699116	1.11197	0.00111967	0.000782781	1.19645	1.1339						Klf6	Plec	0.445495	1.06682	0.000668229	0.000297693	2.006	5.10251
Trim28	Ppia	0.539374	1.14509	0.00145086	0.000782554	1.87409	1.05138						Pbx1	Rab34	0.395398	1.0752	0.000751983	0.000297332	2.09227	8.48796
Nrf1	Sae1	0.822793	1.09482	0.000948232	0.000780198	1.01485	1.485						Tef	App	0.587	1.0506	0.000506019	0.000297033	1.34664	1.66348
Id2	Trappc13	0.649761	1.12001	0.00120006	0.00077975	10.4297	1.62473						Sox9	Eif4enif1	0.373812	1.0793	0.000792954	0.000296416	31.6235	1.05081
E2f1	Cpox	0.638157	1.12185	0.00121853	0.000777612	2.48572	1.10162						Pbx1	Zcchc14	0.860586	1.03442	0.000344218	0.00029623	2.09227	1.00255
Nfib	Klc1	0.413445	1.18746	0.00187459	0.000775038	1.16565	4.12007						Ets2	Zcchc24	0.269457	1.10959	0.00109593	0.000295305	1.10643	28.9523
Sox11	Hmgb3	0.724734	1.10676	0.00106756	0.000773694	8.95453	6.77785						Etv4	Drg1	0.372924	1.07905	0.000790512	0.0002948	10.7089	1.10126
Id1	Foxa1	0.213772	1.3619	0.00361895	0.000773631	14.5522	8.61092						Rarg	Nell2	-0.157912	1.18652	0.00186518	0.000294534	61.8916	0.526746
Smad4	Abhd2	0.345909	1.22352	0.00223522	0.000773182	1.13737	1.56884						Tead1	Gas1	0.497266	1.05922	0.000592168	0.000294465	1.9005	132.444
Tcf4	Gng10	0.660965	1.11674	0.00116739	0.000771606	1.34799	1.31673						Hif1a	Ptgs2	0.211123	1.13907	0.00139072	0.000293612	1.23448	107.071
Hdac2	Plxnb1	0.61209	1.12604	0.00126041	0.000771483	1.91009	7.31485						Ddit3	Rnf19b	0.326475	1.08976	0.000897557	0.00029303	2.64756	4.67937
Setdb1	Rangap1	0.65319	1.11803	0.00118033	0.000770977	1.2013	1.07959						Tead1	Fam114a1	0.569971	1.05128	0.000512798	0.00029228	1.9005	31.8075
Sp3	Smc6	0.732019	1.10531	0.00105315	0.000770923	1.24627	2.01759						Rarg	Cav1	0.290497	1.1003	0.00100301	0.000291371	61.8916	156.447
Hdac2	Cadm1	0.653589	1.11795	0.00117951	0.000770913	1.91009	10.96						Twist2	Commd2	0.334159	1.0869	0.000868989	0.000290381	24.8755	2.30129
Trim28	Ctps2	0.579079	1.13308	0.00133082	0.000770651	1.87409	1.32847						Bhlhe40	Lgals3	0.39437	1.07352	0.000735186	0.000289935	29.6311	128.593
Nfia	Tspan7	0.40333	1.19105	0.0019105	0.000770564	25.1031	68.2435						Hes1	Mme	0.649451	1.04461	0.000446121	0.000289734	4.20249	45.588
E2f8	Srsf4	0.431915	1.17807	0.00178073	0.000769122	2.03569	1.99754						Prrx1	Ptgs2	0.524263	1.05518	0.000551759	0.000289267	237.344	107.071
Tcf4	Sox1	0.322894	1.23798	0.00237982	0.000768428	1.34799	203.317						Tbp	Fzd1	0.451954	1.06386	0.000638582	0.00028861	1.2446	82.127
Id2	Igsf9	0.470212	1.16308	0.00163077	0.000766809	10.4297	21.1345						Prrx2	Znrd1	0.438895	1.0657	0.000657023	0.000288364	54.2146	1.30048
Trim28	Ncbp2	0.799376	1.09592	0.000959193	0.000766755	1.87409	1.37512						Ebf1	Ahcyl1	0.371722	1.07754	0.000775436	0.000288246	12.3131	1.97078
Nr2f1	Usf1	0.729971	1.10487	0.00104874	0.000765549	2.95374	1.16254						Zbtb7a	Abcf1	0.389752	1.0739	0.00073899	0.000288023	1.36227	1.5147
Sox1	Pkib	0.169215	1.45234	0.00452336	0.000765423	203.317	32.738						Tgif1	Spcs3	0.458002	1.06283	0.00062833	0.000287776	3.17733	2.09693
Id4	Atp6v0e2	0.638157	1.11975	0.00119746	0.000764169	129.963	2.95103						Fosl1	Ngf	0.173062	1.16591	0.00165915	0.000287135	39.0554	1.33853
Ctcf	Usp3	0.652453	1.11706	0.00117057	0.000763743	1.82227	2.62934						Prrx2	Lgals1	0.425431	1.06749	0.000674862	0.000287107	54.2146	655.457
Ascl1	Faxc	0.654276	1.11668	0.00116682	0.000763422	666.717	4.98878						Prrx1	Tspyl2	0.310681	1.0924	0.000924011	0.000287072	237.344	1.49282
Myb	Zfp91	0.305431	1.24992	0.00249918	0.000763326	16.8034	1.08622						Nr1d1	Hnrnpf	-0.356687	1.08033	0.000803303	0.000286528	7.03406	0.99542
Hoxb6	Brinp1	0.451721	1.16896	0.00168962	0.000763238	1.77727	12.3137						Tead2	Fam114a1	0.409493	1.06991	0.000699135	0.000286291	52.9329	31.8075
Xbp1	Tspan7	0.156824	1.48632	0.00486321	0.000762667	1.66233	68.2435						Myc	Ttc3	-0.266212	1.10731	0.00107314	0.000285682	58.0977	0.535502
Ascl1	Pja1	0.448842	1.16988	0.00169883	0.000762509	666.717	2.41653						Nfe2l2	Cks1b	0.247145	1.11554	0.00115544	0.000285562	2.41293	2.22832
Hoxb6	Soga3	0.424082	1.17964	0.00179641	0.000761824	1.77727	20.0317						Prrx2	Fmod	0.176979	1.16135	0.0016135	0.000285556	54.2146	19.1016
Id1	Ilf3	0.44365	1.17139	0.00171389	0.000760366	14.5522	2.03554						Tead2	Adamts1	0.2906	1.09795	0.000979498	0.000284642	52.9329	42.1035
Cbx5	Nkap	0.521796	1.14555	0.00145551	0.000759481	1.51	2.74632						Elk3	Cd44	0.286807	1.09883	0.000988333	0.000283461	9.6063	78.4672
Atf2	Parp6	0.737878	1.10286	0.00102857	0.000758961	1.21778	13.1419						Hmga1	Ptpn23	0.401723	1.07056	0.000705592	0.000283453	1.58192	1.53399
Hoxb6	Tmeff1	0.551115	1.13766	0.00137662	0.000758677	1.77727	2.90411						Elk3	Slc39a13	0.480003	1.05905	0.000590473	0.000283429	9.6063	13.0819
Ascl1	Cxadr	0.418774	1.18098	0.0018098	0.000757895	666.717	2.13147						Twist2	Fmnl3	0.420198	1.0674	0.000674	0.000283213	24.8755	7.27199
Hdac2	Dcaf11	0.509629	1.14864	0.00148638	0.000757504	1.91009	1.2825						Tfe3	Rab1b	0.564504	1.05014	0.000501419	0.000283053	1.69466	1.37189
Zfx	Lage3	0.732915	1.10333	0.0010333	0.000757324	1.28912	1.85101						Nr1d2	Anxa5	0.177394	1.15945	0.00159448	0.000282851	1.10486	37.642
Hoxb6	Atp1b1	0.19589	1.38645	0.00386448	0.000757013	1.77727	3.16129						Nfic	Fkbp9	0.722552	1.03906	0.000390582	0.000282216	2.47187	19.9203
Mef2a	Ndufb5	0.667335	1.11344	0.00113435	0.000756994	1.83044	1.2165						Zbtb7b	Ppp1r2	-0.193657	1.14565	0.00145654	0.000282068	1.08329	0.809868
Hoxb7	Atp1b1	0.203786	1.37097	0.00370969	0.000755981	3.91549	3.16129						Jdp2	Bhlhe40	0.468002	1.06018	0.00060181	0.000281648	6.07354	29.6311
Sox11	Map2	0.815818	1.09262	0.00092625	0.000755652	8.95453	24.8017						Pbx1	Uxs1	0.29203	1.09636	0.000963568	0.000281391	2.09227	3.54511
Hdac2	Ankrd46	0.780693	1.09646	0.000964597	0.000753054	1.91009	1.20481						Junb	Shc1	0.153296	1.18307	0.00183068	0.000280636	9.28516	6.43902
Nfib	Oxr1	0.422176	1.17837	0.00178372	0.000753044	1.16565	7.10393						Creb3	Itga3	0.477435	1.05875	0.000587529	0.000280507	1.40738	3.73188
Atf5	Rnf126	0.773329	1.09737	0.000973685	0.000752979	1.84674	1.26958						Dbp	U2surp	-0.338229	1.08292	0.000829182	0.000280453	1.27231	0.596876
Hdac2	Map7d2	0.378847	1.19864	0.00198639	0.000752537	1.91009	23.4752						Dlx5	Rps21	-0.152931	1.18318	0.00183183	0.000280144	4.87252	0.864981
Hbp1	Sod1	0.371104	1.20262	0.00202623	0.000751943	3.05798	1.12091						Ets2	Serpinb6a	0.323433	1.08648	0.000864826	0.000279713	1.10643	5.18891
Ascl1	Tox3	0.801234	1.09375	0.000937482	0.000751143	666.717	19.3072						Pbx1	Eif4enif1	0.207029	1.1351	0.00135098	0.000279692	2.09227	1.05081
Sox4	Plxna2	0.797417	1.0941	0.000941019	0.000750385	1.72557	1.43977						Tfe3	Klf3	0.655949	1.04263	0.000426271	0.000279612	1.69466	2.30588
Ascl1	Gng10	0.18211	1.41166	0.00411661	0.000749677	666.717	1.31673						Tead1	Rai14	0.569506	1.04906	0.000490591	0.000279394	1.9005	37.9008
Sox4	Gng2	0.837134	1.08955	0.00089552	0.00074967	1.72557	6.09509						Bhlhe40	Timp2	0.27884	1.10019	0.00100194	0.000279383	29.6311	4.45462
E2f8	Donson	0.657952	1.11385	0.00113853	0.0007491	2.03569	1.72466						Twist2	Fam3c	0.342555	1.08151	0.000815136	0.000279229	24.8755	1.39377
Jun	Dync1li2	0.460614	1.16251	0.00162505	0.000748522	1.49065	1.19						Gli3	Thbs3	0.612058	1.04561	0.000456141	0.000279185	13.871	13.4248
Hdac2	Sez6	0.56518	1.13231	0.00132309	0.000747784	1.91009	25.0798						Bhlhe40	Atic	0.182756	1.15247	0.0015247	0.000278649	29.6311	1.40445
Tcf12	Elavl4	0.412466	1.18097	0.00180969	0.000746438	1.19645	54.1002						Tfeb	Fbxw4	0.469278	1.05933	0.000593311	0.000278428	2.23982	1.75525
Tcf4	Hsf2	0.635617	1.11708	0.00117076	0.000744153	1.34799	3.31043						Esrra	Tpm1	0.315258	1.08829	0.000882881	0.000278335	1.55146	5.14196
Hdac2	Ypel1	0.870675	1.08536	0.000853597	0.000743206	1.91009	19.4051						Glis2	Fzd2	0.623324	1.04465	0.000446479	0.000278301	2.46746	34.1672
Sin3a	Slain1	0.296657	1.25014	0.0025014	0.000742058	1.23379	25.6363						E2f5	B3galnt1	0.42404	1.06537	0.000653684	0.000277188	1.59861	1.79286
Jun	Wdr45	0.589075	1.12592	0.0012592	0.000741763	1.49065	1.97145						Hmgn3	Itga11	0.549358	1.05045	0.000504548	0.000277177	1.04494	29.2251
E2f3	Tmsb4x	-0.289241	1.25643	0.00256426	0.000741691	1.60872	0.533291						Srebf2	Cox20	-0.365777	1.07575	0.000757535	0.000277089	1.28006	0.827032
Ascl1	Anapc5	0.413066	1.17942	0.00179424	0.000741139	666.717	1.34661						Mlx	Rtca	0.544491	1.05086	0.000508563	0.000276908	1.35376	1.35882
Sox1	Bclaf1	0.229006	1.32352	0.00323521	0.000740883	203.317	1.94124						Nfe2l2	Col6a3	0.329707	1.08364	0.000836449	0.000275783	2.41293	132.048
Sox1	Rtn1	0.240128	1.30853	0.00308532	0.000740873	203.317	136.878						Gabpa	Trip12	0.752895	1.0366	0.000365953	0.000275524	1.20178	1.73423
Hoxb5	Gdap1l1	0.496974	1.14897	0.00148965	0.000740319	2.69949	135.837						Ets2	Phlda3	0.365486	1.07533	0.000753307	0.000275323	1.10643	4.25883
Zic2	Pcdh10	0.337243	1.21941	0.00219412	0.000739954	2.56856	17.1201						Junb	Epn1	0.772475	1.03564	0.000356351	0.000275272	9.28516	1.55299
Ascl1	Zfand6	0.284263	1.2603	0.00260298	0.000739932	666.717	2.05316						Klf6	Pmepa1	0.409033	1.06725	0.000672475	0.000275064	2.006	15.5548
Sox11	Ppie	0.295652	1.25012	0.00250119	0.000739482	8.95453	57.491						Nr3c1	Vcl	0.437961	1.0628	0.000627962	0.000275023	1.49168	10.5021
Ascl1	Mier2	0.403823	1.18306	0.00183057	0.000739227	666.717	1.72584						Nr2f6	Plec	0.321248	1.08557	0.000855717	0.000274897	1.99053	5.10251
Tcf12	Ilf2	0.698144	1.10586	0.00105861	0.000739063	1.19645	1.71239						Fosl1	Vcl	0.138568	1.19827	0.00198271	0.00027474	39.0554	10.5021
Ascl1	Mapk8ip2	0.435798	1.16955	0.00169552	0.000738903	666.717	18.8411						Klf6	Cav1	0.480621	1.05705	0.000570542	0.000274214	2.006	156.447
Sox4	Hsf2	0.886907	1.08323	0.000832302	0.000738175	1.72557	3.31043						Nfatc1	Bid	0.386714	1.07089	0.000708946	0.00027416	19.3141	2.90797
Mxi1	Ndfip1	0.18115	1.40737	0.00407373	0.000737956	2.01895	1.2408						Klf10	Wwtr1	0.37334	1.0732	0.000731959	0.00027327	1.26196	35.1611
Id4	Pafah1b3	0.766614	1.09607	0.000960722	0.000736503	129.963	1.55763						Ets2	Rab34	0.433966	1.06288	0.000628794	0.000272875	1.10643	8.48796
Ascl1	Mrps5	0.303292	1.24283	0.00242831	0.000736488	666.717	1.43446						Zfp281	Scaf8	0.601855	1.04528	0.00045283	0.000272538	2.39125	1.03518
Zic2	Dner	0.413972	1.17787	0.00177872	0.000736342	2.56856	78.7316						Ets2	Has2	0.130072	1.20927	0.00209271	0.000272204	1.10643	73.9657
Sox1	Crbn	0.169353	1.43478	0.00434776	0.000736305	203.317	1.42349						Bhlhe40	Anapc5	-0.225714	1.12058	0.00120578	0.000272161	29.6311	0.742606
Ascl1	Tle1	0.670534	1.10967	0.00109667	0.000735356	666.717	1.34993						Zeb1	Rtca	0.585724	1.04646	0.000464637	0.000272149	3.77022	1.35882
Tcf4	Tsn	0.642301	1.11433	0.00114328	0.000734327	1.34799	1.26381						Atf1	Eif4enif1	0.478341	1.05682	0.000568205	0.000271796	1.29643	1.05081
Ctcf	Lmo1	0.299164	1.24502	0.00245023	0.000733022	1.82227	20.1817						Gabpa	Cav1	0.101411	1.26797	0.00267966	0.000271747	1.20178	156.447
Ascl1	Tmem80	0.425172	1.17238	0.00172384	0.000732926	666.717	6.80965						Atf6	Rab21	0.520312	1.05218	0.000521791	0.000271494	1.53639	1.38566
Grhl2	Klf5	0.721094	1.10159	0.00101588	0.000732544	27.5437	3.48704						Ddit3	Nop14	0.50156	1.05401	0.000540068	0.000270877	2.64756	1.01339
Nfia	Ncor2	0.636734	1.11504	0.0011504	0.000732502	25.1031	1.24956						Hmgn3	Alg3	0.519145	1.05214	0.000521423	0.000270694	1.04494	1.37754
Sirt6	Rufy3	0.182431	1.40117	0.00401174	0.000731867	12.7989	12.6189						Zbtb7b	Ube2b	-0.347286	1.07787	0.000778727	0.000270441	1.08329	0.700058
Pbx3	Pdp1	0.76133	1.09613	0.00096127	0.000731844	1.03942	2.53459						Nfic	Ssr2	0.245991	1.10989	0.00109886	0.000270309	2.47187	2.67241
Nr2f1	Ascl1	0.700986	1.10437	0.0010437	0.000731621	2.95374	666.717						Nr3c1	Efemp2	0.482279	1.05602	0.000560193	0.000270169	1.49168	90.0773
Id1	Oser1	0.563449	1.12983	0.00129831	0.000731533	14.5522	1.56384						Ppard	Rnf19b	0.533965	1.05055	0.000505506	0.000269923	2.77026	4.67937
Tbx1	Hes6	0.207577	1.35219	0.00352191	0.000731069	6.77635	21.6473						Egr3	B2m	0.294266	1.09145	0.000914477	0.000269099	11.7151	15.8227
Sox4	Tubb3	0.794948	1.09181	0.000918107	0.000729848	1.72557	4.23314						Ccdc6	Ryk	0.306751	1.08753	0.00087535	0.000268515	1.89786	1.44615
Id2	Mrpl50	0.695246	1.1049	0.00104895	0.000729281	10.4297	1.5252						Nfatc4	Wls	0.479946	1.05577	0.000557653	0.000267644	10.4413	84.2859
Hdac2	Strn4	0.590032	1.12337	0.00123372	0.000727933	1.91009	2.14805						Fosl2	Tspan4	0.190522	1.14035	0.00140346	0.000267391	6.98378	12.9137
Sp3	Trit1	0.389537	1.18685	0.00186855	0.000727868	1.24627	75.4943						Tead1	Steap2	0.342806	1.07793	0.000779307	0.000267151	1.9005	19.611
Hdac2	Elavl2	0.730389	1.09947	0.000994709	0.000726524	1.91009	56.7933						Bhlhe40	Hdlbp	0.392945	1.06787	0.000678715	0.000266698	29.6311	4.28804
Jun	Pnisr	0.466801	1.15546	0.00155465	0.000725712	1.49065	1.89917						Ets2	Clic4	0.292064	1.09127	0.000912665	0.000266557	1.10643	2.09166
Trim28	Usf1	0.480564	1.1509	0.00150898	0.000725163	1.87409	1.16254						Nfic	Stk3	0.419639	1.06345	0.000634532	0.000266275	2.47187	1.62328
Id1	Rab11a	0.382314	1.18961	0.00189606	0.000724889	14.5522	1.24681						Ppard	Map2k2	0.69064	1.03853	0.000385312	0.000266112	2.77026	1.5062
Nfia	Calm2	0.529876	1.13678	0.00136783	0.000724781	25.1031	1.04565						Hsf1	Col12a1	0.138878	1.19156	0.00191557	0.00026603	1.78214	389.81
Sox4	Ube2e2	0.678736	1.10678	0.00106782	0.000724771	1.72557	1.05891						Nfe2l2	Pdgfrb	0.322477	1.08226	0.000822556	0.000265255	2.41293	105.268
Sox4	Pcyox1l	0.715627	1.10126	0.0010126	0.000724647	1.72557	1.93811						Fosl1	Adss	0.486661	1.05449	0.0005449	0.000265182	39.0554	1.28772
Hdac2	Calm2	0.691892	1.10469	0.00104688	0.00072433	1.91009	1.04565						Runx2	Loxl3	0.389422	1.06808	0.000680754	0.0002651	28.2174	21.3897
Id1	Scnn1a	0.108322	1.66777	0.00667766	0.000723337	14.5522	63.4737						Nfe2l2	Slc6a6	0.241151	1.10976	0.00109758	0.000264682	2.41293	1.8734
Tcf4	Lysmd2	0.614212	1.11763	0.00117628	0.000722483	1.34799	2.39763						Nfe2l2	Cd151	0.328421	1.08058	0.000805786	0.000264637	2.41293	5.68067
Elf3	Sh3bgrl2	0.64965	1.1111	0.00111102	0.000721775	49.2815	2.99452						Hsf1	Lsm2	0.79741	1.03317	0.000331733	0.000264527	1.78214	1.47797
Foxa1	Mgat4a	0.56503	1.12771	0.00127713	0.000721617	8.61092	7.33918						Atf4	Aig1	-0.353061	1.07481	0.000748089	0.000264121	1.00041	0.806531
Foxj3	Fam171a1	0.579112	1.1246	0.00124596	0.000721552	2.13156	1.10845						Erf	Usp22	-0.22397	1.11792	0.00117922	0.000264109	3.36426	0.877734
Id2	Ssu72	0.706685	1.10204	0.00102037	0.000721077	10.4297	1.35789						Nr3c1	Col5a1	0.45599	1.0579	0.000578998	0.000264017	1.49168	148.487
Sox1	Tubb3	0.390518	1.18462	0.00184616	0.000720959	203.317	4.23314						Prrx2	Rcn1	0.652526	1.04044	0.000404402	0.000263883	54.2146	3.92148
Nfia	Slirp	0.398183	1.18103	0.00181027	0.000720818	25.1031	1.26877						Gabpa	Clic4	0.605654	1.04347	0.000434743	0.000263304	1.20178	2.09166
Id4	Gabrb3	0.638741	1.1127	0.00112704	0.000719887	129.963	10.7195						Sp1	Lix1l	0.325131	1.08095	0.000809501	0.000263194	1.02719	41.7303
Max	Tulp4	-0.478138	1.15054	0.00150541	0.000719796	1.17881	0.981878						Tead2	Sptbn1	0.140599	1.18714	0.00187137	0.000263113	52.9329	1.67061
Ascl1	Ncor2	0.249747	1.28817	0.00288171	0.000719698	666.717	1.24956						Twist1	Ddr2	0.794899	1.03309	0.000330924	0.000263051	37.1296	5.99688
Nrf1	Nt5dc2	0.810004	1.08879	0.000887909	0.00071921	1.01485	1.61343						Nr1d1	Cav1	0.304673	1.08629	0.000862941	0.000262915	7.03406	156.447
Id2	Gdap1l1	0.263929	1.27232	0.00272318	0.000718726	10.4297	135.837						Jdp2	Car13	0.305206	1.08608	0.000860763	0.00026271	6.07354	60.0342
Hdac2	Evl	0.365306	1.19652	0.00196517	0.000717887	1.91009	4.41073						Snai2	Cd320	0.608791	1.04309	0.000430901	0.000262329	6.87964	1.21288
Nfia	Gdap1l1	0.400774	1.17909	0.00179094	0.000717762	25.1031	135.837						Tead1	Ier3	0.305044	1.08595	0.00085946	0.000262173	1.9005	55.5657
Foxa1	Fut2	0.731269	1.09814	0.000981436	0.000717694	8.61092	30.7666						Snai2	Scap	-0.173961	1.15067	0.00150666	0.000262101	6.87964	0.720878
Foxa1	Nov	0.648319	1.11062	0.00110625	0.000717202	8.61092	987.193						Snai2	Fbln1	0.842782	1.03106	0.000310637	0.0002618	6.87964	1.92571
Nr2f1	Pcbp4	0.808987	1.08865	0.000886487	0.000717156	2.95374	1.67665						Srebf1	4833420G17Rik	-0.334929	1.07769	0.000776871	0.000260197	1.46287	0.619507
Hoxb7	Bex2	0.260709	1.27493	0.00274927	0.000716761	3.91549	243.847						Irf1	Serpinb6a	0.348234	1.07469	0.0007469	0.000260096	3.65496	5.18891
Jun	1110012L19Rik	0.572014	1.12518	0.00125184	0.000716071	1.49065	1.68047						Gli3	Rad51	0.473115	1.05497	0.000549689	0.000260066	13.871	1.09881
Hoxb2	Klc1	0.340332	1.21031	0.00210308	0.000715744	1.59501	4.12007						Myc	Tuba1c	0.166516	1.1557	0.00155697	0.000259262	58.0977	1.34071
Sox1	Pik3r3	0.559359	1.12786	0.00127857	0.000715179	203.317	5.35716						Erf	Scaf8	0.185708	1.13957	0.00139571	0.000259194	3.36426	1.03518
Id1	Rap1gap	0.102937	1.69391	0.00693905	0.000714284	14.5522	51.6564						Bhlhe40	Ptprk	0.342538	1.07554	0.000755354	0.000258737	29.6311	14.7264
Nfia	Mtch1	0.607289	1.11756	0.00117557	0.00071391	25.1031	1.15703						Runx2	Timp2	0.35663	1.07243	0.000724285	0.000258302	28.2174	4.45462
Sox1	Snap25	0.303694	1.23506	0.0023506	0.000713861	203.317	82.4797						Tead2	Bag2	0.188807	1.1366	0.00136596	0.000257902	52.9329	2.97353
Hoxb7	Dner	0.381691	1.18697	0.0018697	0.000713648	3.91549	78.7316						Cenpb	Rhno1	-0.276869	1.09308	0.000930755	0.000257697	1.14178	0.558453
Sox4	Mtcl1	0.686377	1.10396	0.00103959	0.00071355	1.72557	1.97044						Nr2f2	Rtca	0.612207	1.04201	0.000420117	0.000257199	1.57206	1.35882
Hoxb8	Uchl1	0.325082	1.2194	0.00219396	0.000713217	1.77543	7.90424						Elk3	Creb3l2	0.706575	1.03636	0.00036361	0.000256918	9.6063	15.6503
Sox11	Hes6	0.837855	1.08508	0.000850846	0.000712885	8.95453	21.6473						Hsf1	Col6a2	0.116045	1.22113	0.00221127	0.000256606	1.78214	258.56
Sox4	Pkia	0.629032	1.11332	0.00113318	0.000712805	1.72557	2.21169						Tead2	Fkbp9	0.530585	1.0483	0.00048302	0.000256283	52.9329	19.9203
Hdac2	Apbb1	0.653637	1.10893	0.00108928	0.000711992	1.91009	1.80413						Pbx1	Ddr1	0.522012	1.04904	0.000490429	0.00025601	2.09227	1.18001
Nfia	1110051M20Rik	0.636554	1.11181	0.00111808	0.000711716	25.1031	1.38146						Sp2	Pdap1	0.550056	1.0465	0.000465017	0.000255785	1.09494	1.01109
Setdb1	Pum2	0.354086	1.20088	0.00200884	0.000711303	1.2013	1.93566						Tead2	Trip12	0.512293	1.04989	0.000498937	0.000255602	52.9329	1.73423
Nfia	Obsl1	0.538499	1.13201	0.00132011	0.00071088	25.1031	2.07142						Foxp1	Impad1	0.241641	1.10571	0.00105711	0.00025544	1.14895	1.24011
Sox4	Usf1	0.864907	1.08218	0.000821837	0.000710813	1.72557	1.16254						Tead2	Fzd2	0.891872	1.02863	0.000286342	0.000255381	52.9329	34.1672
Nfia	Serpine2	0.549132	1.12934	0.00129339	0.00071024	25.1031	2.25964						Gabpa	S100a10	0.257184	1.09919	0.000991901	0.000255102	1.20178	266.132
Trim28	Hmgb3	0.612512	1.11593	0.00115934	0.000710107	1.87409	6.77785						Zbtb7b	Prr3	-0.267538	1.09534	0.000953368	0.000255062	1.08329	0.905215
Trim28	Cetn3	0.565584	1.12553	0.00125532	0.000709987	1.87409	1.5269						Tead2	Skil	0.545187	1.04674	0.00046744	0.000254842	52.9329	1.08189
Pknox1	Soga3	0.319686	1.22203	0.00222033	0.000709807	1.42896	20.0317						Nr2f6	Cd320	0.676154	1.03769	0.000376853	0.000254811	1.99053	1.21288
Atf5	Raly	0.70788	1.10026	0.00100257	0.0007097	1.84674	1.86659						Sox9	Tuba1b	0.477196	1.05339	0.000533942	0.000254795	31.6235	1.1479
Foxo4	Tmsb4x	-0.309738	1.22885	0.00228854	0.000708848	1.79965	0.533291						Hmgn3	Wwp2	0.40338	1.06308	0.000630817	0.000254459	1.04494	3.60582
Sox4	Bclaf1	0.546084	1.12979	0.00129795	0.000708789	1.72557	1.94124						Srebf2	Pik3r2	0.224841	1.11317	0.0011317	0.000254452	1.28006	1.13995
Atf2	Plekha1	0.674747	1.10497	0.0010497	0.000708279	1.21778	3.22015						Hes1	Cnn3	0.318096	1.07967	0.000796724	0.000253434	4.20249	7.80078
Insm1	Khdrbs3	0.540364	1.13089	0.00130885	0.000707257	149.832	3.48242						Cenpb	Fyn	-0.223758	1.11291	0.0011291	0.000252644	1.14178	0.569348
Sox4	Pcdh10	0.621975	1.11362	0.00113618	0.000706676	1.72557	17.1201						Srebf1	Pfas	0.390323	1.06463	0.000646289	0.000252261	1.46287	1.10001
Ascl1	Atp9a	0.179312	1.39405	0.00394054	0.000706586	666.717	17.4296						Tead1	Sh3pxd2b	0.551504	1.04573	0.00045734	0.000252225	1.9005	8.16277
Ccnt2	Ascl1	0.52523	1.13447	0.0013447	0.000706275	1.54436	666.717						Tead1	Mprip	0.534384	1.04711	0.000471095	0.000251746	1.9005	2.53759
Sox11	Nmt2	0.718367	1.09825	0.000982479	0.00070578	8.95453	1.23138						Snai2	Sdc4	0.395887	1.06354	0.000635397	0.000251545	6.87964	50.2467
Hoxb7	Rab2a	0.366314	1.19265	0.00192652	0.000705711	3.91549	1.23276						Dlx5	Sh3pxd2b	0.40949	1.0613	0.000612972	0.000251006	4.87252	8.16277
Hdac2	H3f3b	0.839534	1.08391	0.000839106	0.000704458	1.91009	1.41345						Nfe2l2	Cyp1b1	0.181435	1.13815	0.00138147	0.000250648	2.41293	40.1987
Tfap4	Id1	0.358384	1.19624	0.00196241	0.000703296	2.17652	14.5522						Rela	Bcl3	0.35066	1.07138	0.000713847	0.000250317	2.2776	15.6062
Sox1	Tagln2	-0.310069	1.2267	0.00226696	0.000702914	203.317	0.173526						Thra	Adam15	0.233259	1.10712	0.00107122	0.000249873	1.66134	6.25136
Ascl1	Wtap	0.321148	1.21885	0.0021885	0.000702833	666.717	1.20267						Hsf1	Aamp	0.738279	1.03384	0.000338384	0.000249822	1.78214	2.04504
Irf6	Tcf19	0.329781	1.21295	0.00212954	0.00070228	26.0197	1.32475						Srebf1	Cox20	-0.366143	1.06817	0.000681747	0.000249617	1.46287	0.827032
Jund	Heca	0.695001	1.10098	0.00100982	0.000701826	1.44399	2.05384						Vdr	Ganab	0.227485	1.1097	0.00109697	0.000249544	25.3144	1.9894
Id1	Cdca7l	0.370395	1.18927	0.00189266	0.000701033	14.5522	2.44604						En1	Drg1	0.156834	1.15884	0.00158839	0.000249112	24.4778	1.10126
Trim28	Hnrnph1	0.749625	1.09352	0.00093516	0.000701019	1.87409	1.68601						Elk3	Vcl	0.545055	1.04567	0.000456685	0.000248919	9.6063	10.5021
Foxa1	Cdh1	0.789261	1.08877	0.00088773	0.000700651	8.61092	41.0587						Bhlhe40	Myo1d	0.584204	1.0426	0.000426001	0.000248872	29.6311	21.2447
Ctcf	Rev1	0.673776	1.10397	0.00103969	0.00070052	1.82227	1.33282						Nfic	Cnn3	0.373373	1.06661	0.000666145	0.00024872	2.47187	7.80078
Fli1	Rpl39	0.332492	1.21047	0.00210474	0.00069981	20.412	1.11407						Gabpa	Wisp1	0.348891	1.07093	0.000709329	0.000247479	1.20178	45.7303
Id2	Ephb3	0.491886	1.1422	0.00142196	0.000699444	10.4297	2.17635						Bhlhe40	Cav1	0.256179	1.09646	0.000964636	0.000247119	29.6311	156.447
Tcf12	Srsf1	0.750453	1.09305	0.000930535	0.000698322	1.19645	1.66785						Nfe2l2	Smim3	0.587362	1.04207	0.000420688	0.000247096	2.41293	33.2127
Sox11	Stau2	0.616151	1.11328	0.00113279	0.00069797	8.95453	1.67872						Pten	Rab21	0.655636	1.03767	0.000376717	0.000246989	2.09744	1.38566
Sox4	Pcsk1n	0.502787	1.13873	0.00138733	0.000697533	1.72557	98.0568						Klf3	Myh9	0.458509	1.0538	0.000537956	0.000246657	2.30588	2.98912
Setdb1	Smc6	0.364979	1.1911	0.00191096	0.000697459	1.2013	2.01759						Runx2	Scaf8	0.109634	1.22485	0.00224849	0.000246511	28.2174	1.03518
Id2	Bag5	0.70465	1.09898	0.000989759	0.000697433	10.4297	2.77511						Prrx2	Ube2c	0.152464	1.16118	0.00161177	0.000245737	54.2146	1.01647
Zbtb18	Fgf14	0.571212	1.12208	0.00122083	0.00069735	4.2849	29.4709						Prrx2	Rps21	-0.114269	1.21456	0.00214557	0.000245172	54.2146	0.864981
Tcf4	Tox	0.552787	1.12611	0.00126112	0.000697129	1.34799	32.4181						Pbx1	Pcdhgc3	0.677284	1.03617	0.000361684	0.000244963	2.09227	4.00868
Ctcf	Tox	0.517865	1.1346	0.00134598	0.000697037	1.82227	32.4181						Shox2	Peg10	0.113236	1.21585	0.00215853	0.000244424	6.23223	13.6842
Pou2f2	Uchl1	0.270434	1.25751	0.00257511	0.000696397	16.101	7.90424						Nr3c1	B2m	0.361864	1.06753	0.000675297	0.000244366	1.49168	15.8227
Sox4	Srrm2	0.622782	1.11182	0.00111819	0.000696386	1.72557	1.17801						Nfya	Hyou1	0.661	1.03697	0.000369664	0.000244348	1.18069	2.40504
Ascl1	Rnf7	0.362282	1.19216	0.00192163	0.000696173	666.717	1.81783						Tef	Bhlhe40	0.309644	1.07885	0.000788467	0.000244144	1.34664	29.6311
Hdac2	Bclaf1	0.803955	1.08656	0.00086562	0.00069592	1.91009	1.94124						Jdp2	Snx5	0.64906	1.03756	0.000375558	0.000243759	6.07354	1.60272
Nfia	Gm1673	0.481055	1.14466	0.00144663	0.000695909	25.1031	5.1352						Cux1	Mrps14	0.494365	1.04915	0.000491533	0.000242997	1.30821	1.39747
Sox11	Klc1	0.690145	1.10082	0.00100821	0.000695812	8.95453	4.12007						Zeb1	Banf1	0.188094	1.12909	0.00129085	0.000242801	3.77022	1.99794
Sox4	Cetn3	0.558283	1.12459	0.00124586	0.000695543	1.72557	1.5269						Tead2	Kctd15	0.618343	1.03923	0.000392291	0.00024257	52.9329	1.02754
Sox4	Rab3c	0.448438	1.15506	0.00155055	0.000695326	1.72557	24.1894						Foxj2	Apbb1ip	0.527709	1.04587	0.000458704	0.000242062	2.68236	26.7528
Mafg	Ap2s1	0.730411	1.09518	0.0009518	0.000695206	1.09452	1.52251						Fosl2	Myof	0.737179	1.03281	0.000328084	0.000241857	6.98378	66.0721
Ascl1	Lmo1	0.603478	1.11512	0.00115122	0.000694736	666.717	20.1817						Pbx1	Fn1	0.19741	1.12245	0.00122453	0.000241735	2.09227	644.193
Id2	Celf4	0.158291	1.43887	0.0043887	0.000694691	10.4297	7.54341						Sox9	Shc1	0.166532	1.14491	0.00144906	0.000241316	31.6235	6.43902
Pou4f1	Fam20c	0.570516	1.12174	0.00121744	0.000694569	11.5613	3.56213						Arnt	Cdc73	0.525699	1.0458	0.000458015	0.000240778	2.84518	1.20877
Yy1	Nabp2	0.591335	1.11738	0.00117376	0.000694087	1.52895	2.55251						Rara	Them6	-0.147959	1.16273	0.00162727	0.000240769	5.47762	0.991798
Id1	Prom2	0.175862	1.39452	0.00394517	0.000693805	14.5522	25.5961						Hmgn3	Kctd5	0.811202	1.02965	0.000296492	0.000240514	1.04494	1.46255
Sirt6	Ilf3	0.387076	1.17918	0.00179182	0.00069357	12.7989	2.03554						Rarg	Csrp1	0.219972	1.10921	0.00109211	0.000240233	61.8916	2.82326
Hoxb7	Celf3	0.190408	1.36392	0.00363918	0.000692931	3.91549	38.5665						Dlx5	Gas1	0.495822	1.04844	0.000484406	0.000240179	4.87252	132.444
Id4	Tmem47	0.451315	1.15348	0.0015348	0.000692677	129.963	60.002						Nr2f2	Unc5c	0.730246	1.03283	0.000328329	0.000239761	1.57206	10.8016
Sox1	Myo5a	0.562648	1.12299	0.00122992	0.000692009	203.317	1.3786						Creb3	Plk2	0.661161	1.0362	0.000361966	0.000239318	1.40738	11.6159
Xbp1	Cenpp	0.257926	1.26804	0.00268037	0.000691337	1.66233	1.35365						Smad3	Htra1	0.483743	1.04944	0.000494406	0.000239165	10.4862	79.8918
Nkx2-1	Pls3	0.255678	1.27039	0.00270389	0.000691326	73.4789	1.82289						Tead2	Klf9	-0.312095	1.07663	0.000766301	0.000239159	52.9329	0.974556
Tcf4	Ilf2	0.649113	1.10634	0.0010634	0.000690266	1.34799	1.71239						Mlx	Ppp1r11	0.514663	1.04645	0.000464481	0.000239051	1.35376	1.31475
Tcf4	Ascl1	0.280867	1.24517	0.00245173	0.00068861	1.34799	666.717						Nfe2l2	S100a13	0.58907	1.04057	0.000405707	0.00023899	2.41293	7.13965
Tcf3	Fkbp4	0.478681	1.14353	0.00143532	0.00068706	1.20111	1.78394						Clock	Impad1	0.558679	1.04269	0.000426908	0.000238505	2.02269	1.24011
Sox1	Lrp3	0.615894	1.11144	0.00111443	0.000686373	203.317	28.2592						Tfap2a	Lix1l	0.203239	1.11731	0.00117305	0.00023841	7.50907	41.7303
Ascl1	Arhgap33	0.42751	1.16045	0.00160454	0.000685959	666.717	13.9904						Runx2	Ccl7	0.241204	1.09878	0.000987818	0.000238266	28.2174	35.0183
Cbx5	Gpbp1	0.813412	1.08426	0.000842647	0.00068542	1.51	1.21923						Fosl1	Kat2b	0.114382	1.2081	0.00208096	0.000238024	39.0554	1.61573
Nfia	Efs	0.690115	1.09927	0.000992679	0.000685063	25.1031	13.9169						Runx2	Osmr	0.211874	1.11216	0.00112159	0.000237636	28.2174	26.7675
Sox13	Hes6	0.386094	1.17742	0.00177424	0.000685023	10.7608	21.6473						Foxk1	Fbxw4	0.797684	1.02979	0.000297862	0.0002376	1.06079	1.75525
Tcf12	Hsf2	0.651393	1.10516	0.00105158	0.000684992	1.19645	3.31043						Foxc2	Slit3	0.312911	1.07587	0.000758701	0.000237406	12.3831	48.8033
Sox4	Bod1	0.788957	1.08679	0.000867866	0.000684708	1.72557	1.22311						Hsf1	Drap1	0.564476	1.04203	0.000420303	0.000237251	1.78214	2.31369
Atf2	Zfp868	0.894107	1.07651	0.000765084	0.000684067	1.21778	1.66173						Fosl2	Wwtr1	0.611176	1.03877	0.000387731	0.000236972	6.98378	35.1611
Nrf1	Usp3	0.604165	1.11321	0.00113211	0.00068398	1.01485	2.62934						Creb3l1	Itga7	0.16967	1.13955	0.00139553	0.000236779	117.001	23.7726
Grhl2	Rasef	0.601307	1.11374	0.00113739	0.000683921	27.5437	10.3505						Nfic	Pcolce	0.659878	1.03585	0.000358469	0.000236546	2.47187	544.024
Pknox1	Naa60	0.585707	1.11674	0.00116737	0.000683738	1.42896	1.16029						Hmgn3	Pik3r2	0.692719	1.03413	0.00034132	0.000236439	1.04494	1.13995
Id4	Gdi1	0.81599	1.08379	0.000837904	0.000683721	129.963	2.11147						Hif1a	Tmem30a	0.447863	1.05275	0.000527477	0.000236237	1.23448	1.39792
E2f3	U2af2	0.67952	1.1004	0.00100396	0.000682209	1.60872	1.29087						Elk1	Mpp2	0.490223	1.04814	0.000481443	0.000236015	1.04446	1.85155
Sox4	Gsk3b	0.880551	1.0774	0.000773975	0.000681525	1.72557	1.57361						Mybl2	Atf4	0.260299	1.09066	0.000906643	0.000235998	1.29013	1.00041
Ascl1	Trim2	0.599154	1.11364	0.00113636	0.000680855	666.717	1.05342						Nr2f6	Cyr61	0.247942	1.09514	0.000951357	0.000235882	1.99053	268.022
Sox1	Tmem163	0.27986	1.24321	0.00243211	0.000680649	203.317	45.9582						Klf6	Gcnt2	0.33766	1.06978	0.000697826	0.000235627	2.006	28.4209
Atf2	Spag9	0.733152	1.09274	0.000927383	0.000679913	1.21778	1.27204						Prrx2	Plk4	0.443135	1.05316	0.00053163	0.000235584	54.2146	2.21579
Klf5	Tpd52	0.860201	1.07903	0.000790276	0.000679797	3.48704	5.28657						Fosl2	Itgb5	0.341301	1.06899	0.000689895	0.000235462	6.98378	85.2848
Nfia	Arl6	0.626398	1.1085	0.00108504	0.000679668	25.1031	1.1112						Nfe2l2	Ank	0.108537	1.21658	0.00216582	0.000235073	2.41293	2.15002
Elf2	Ubb	0.621569	1.10911	0.00109115	0.000678223	1.29534	1.23296						Sox2	Ramp3	0.290124	1.08102	0.000810192	0.000235056	12.6367	35.7211
Ctcf	Ncor1	0.667206	1.10144	0.00101445	0.000676846	1.82227	1.22644						Hsf1	Nelfe	0.813022	1.02891	0.000289063	0.000235015	1.78214	1.24822
Maff	Rps5	0.342325	1.19769	0.00197693	0.000676751	2.2672	1.70785						Nfic	Plec	0.695514	1.03377	0.000337736	0.0002349	2.47187	5.10251
Hoxb6	Naa60	0.385289	1.17558	0.00175584	0.000676505	1.77727	1.16029						Nfic	Jag1	0.45792	1.05129	0.000512875	0.000234855	2.47187	12.9539
Id4	Bhlhb9	0.729964	1.09259	0.000925942	0.000675905	129.963	2.54467						Hes1	Fkbp9	0.37138	1.06323	0.00063227	0.000234813	4.20249	19.9203
Sox4	Cdh13	0.509018	1.13278	0.00132781	0.000675877	1.72557	1.86538						Nfix	Pfdn5	0.271778	1.08637	0.000863723	0.000234741	1.10245	1.20806
Nfib	Map1b	0.464913	1.14537	0.00145374	0.000675861	1.16565	1.24762						Sox9	Rab23	0.724699	1.03237	0.00032367	0.000234564	31.6235	2.75865
Tcf4	Celf3	0.491262	1.13731	0.00137312	0.000674561	1.34799	38.5665						Nr1d1	Cav2	0.409741	1.05721	0.000572105	0.000234415	7.03406	4.30003
Atf2	Mcts2	0.433457	1.15554	0.00155539	0.000674195	1.21778	3.48824						Mybl2	Mrpl54	0.686355	1.03413	0.00034133	0.000234273	1.29013	1.21314
Tcf12	Fam171a1	0.551168	1.12231	0.00122308	0.000674122	1.19645	1.10845						Twist2	Eps8	0.215535	1.10862	0.00108621	0.000234116	24.8755	1.1228
Six1	Tubb5	0.128368	1.52463	0.00524631	0.000673457	1.59782	1.00355						Nfic	Wisp1	0.657275	1.03554	0.000355398	0.000233594	2.47187	45.7303
Hoxb2	Ubb	0.375003	1.17959	0.00179586	0.000673451	1.59501	1.23296						Foxk1	Myh9	0.76295	1.03049	0.00030494	0.000232654	1.06079	2.98912
Prox1	Slc29a4	0.28749	1.23417	0.00234169	0.000673213	39.0492	23.8131						E2f4	Ccna2	0.800091	1.02905	0.000290512	0.000232436	1.85336	1.45872
Foxg1	Sox1	0.782227	1.08603	0.000860334	0.000672976	1.40226	203.317						Runx2	Atp5b	-0.101992	1.22786	0.00227857	0.000232395	28.2174	0.975447
Sp3	Pum2	0.688715	1.09768	0.000976816	0.000672748	1.24627	1.93566						Fosl2	Slit3	0.214168	1.1085	0.00108499	0.00023237	6.98378	48.8033
Id4	Rap1gap	0.453439	1.1483	0.00148299	0.000672447	129.963	51.6564						Hes1	Vim	0.241591	1.09611	0.000961124	0.000232199	4.20249	2236.71
Hoxb5	Celf3	0.278489	1.24144	0.00241441	0.000672385	2.69949	38.5665						Shox2	Gas1	0.481232	1.04819	0.000481937	0.000231923	6.23223	132.444
Hsf2	Hnrnph2	0.602748	1.11155	0.00111545	0.000672337	3.31043	1.42989						Rarg	S100a10	0.419109	1.05522	0.000552238	0.000231448	61.8916	266.132
Hdac2	Cyth2	0.761363	1.0882	0.000882	0.000671522	1.91009	3.08378						Snai2	Mvb12a	0.318395	1.07261	0.000726134	0.000231197	6.87964	2.60673
Smc3	Lars	0.753738	1.08909	0.000890864	0.000671478	1.21765	1.06863						Nfe2l2	Phlda3	0.172065	1.13418	0.00134176	0.00023087	2.41293	4.25883
Hsf2	Scn3a	0.750348	1.08925	0.000892521	0.000669702	3.31043	14.9524						Stat3	Vgll3	0.388193	1.05945	0.000594517	0.000230788	2.56383	22.3502
Tcf4	Syt1	0.307713	1.21734	0.0021734	0.000668783	1.34799	27.0319						Tgif1	Myg1	0.545415	1.0423	0.000423005	0.000230713	3.17733	1.11756
Setdb1	Fbxo5	0.242719	1.27534	0.00275344	0.000668312	1.2013	1.79116						Gli3	Zc3h4	-0.192246	1.11999	0.00119988	0.000230672	13.871	0.68222
Ascl1	Zic2	0.136608	1.48888	0.00488882	0.000667853	666.717	2.56856						Nr2f6	Tspan4	0.452252	1.05097	0.000509742	0.000230532	1.99053	12.9137
Nfia	Ppia	0.416476	1.16031	0.00160312	0.000667661	25.1031	1.05138						Bhlhe40	Arl6ip5	0.319539	1.07213	0.000721278	0.000230477	29.6311	2.46003
Sox1	Rev3l	0.377226	1.17684	0.00176838	0.00066708	203.317	2.79095						Hes1	Il17rc	0.481381	1.04781	0.0004781	0.000230148	4.20249	12.3233
Id4	Megf9	0.708989	1.0939	0.000938994	0.000665736	129.963	6.7867						Fosl1	Tram2	0.246628	1.09303	0.00093026	0.000229428	39.0554	14.5693
Tcf3	Tmsb4x	-0.207867	1.32003	0.00320032	0.000665242	1.20111	0.533291						Foxp4	Impad1	0.216427	1.10588	0.00105882	0.000229158	1.42332	1.24011
Hoxb5	Brinp1	0.568031	1.1171	0.00117097	0.000665145	2.69949	12.3137						Klf6	Actb	0.435429	1.0526	0.000525978	0.000229026	2.006	2.07504
Ascl1	Btg2	0.225939	1.29375	0.00293747	0.000663688	666.717	15.9549						Creb3l2	Plekhh3	0.518712	1.04415	0.000441506	0.000229014	15.6503	1.08091
Nfyb	Trit1	0.734128	1.0904	0.00090397	0.00066363	2.30263	75.4943						Ets2	Col1a2	0.397022	1.05766	0.00057657	0.000228911	1.10643	959.66
Tcf4	Dnmt3a	0.617981	1.10738	0.00107383	0.000663606	1.34799	10.9351						Zbtb7b	Ttc3	-0.370049	1.06177	0.000617678	0.000228571	1.08329	0.535502
Hdac2	Snap91	0.410869	1.16137	0.00161366	0.000663001	1.91009	26.5976						Myc	AI837181	0.435304	1.05248	0.000524821	0.000228456	58.0977	2.2504
Irf3	Tubb5	0.162799	1.40657	0.00406573	0.000661899	1.5075	1.00355						Fosl2	Cdk18	0.493379	1.04629	0.000462909	0.000228389	6.98378	2.25818
Atf2	Faxc	0.715672	1.09236	0.000923553	0.00066096	1.21778	4.98878						Tead2	Steap2	0.204762	1.11148	0.0011148	0.000228269	52.9329	19.611
Jund	Romo1	0.316185	1.20898	0.00208985	0.000660779	1.44399	1.23054						Rela	Ier3	0.166292	1.13717	0.00137169	0.0002281	2.2776	55.5657
Hoxb8	Celf3	0.246239	1.26821	0.00268205	0.000660425	1.77543	38.5665						Elk4	Ripk2	0.422054	1.05397	0.000539652	0.000227762	2.41428	13.019
Pbx3	Trit1	0.613266	1.10764	0.00107643	0.000660137	1.03942	75.4943						Ddit3	Larp1	0.623394	1.03651	0.000365137	0.000227624	2.64756	1.34857
Sox4	Cadps	0.473263	1.13938	0.00139375	0.000659613	1.72557	12.8339						Junb	Glipr1	0.254142	1.08928	0.000892835	0.000226907	9.28516	33.365
Ascl1	Rhno1	0.496099	1.13286	0.0013286	0.000659116	666.717	1.79066						Nfix	Timp2	0.300449	1.07548	0.00075481	0.000226782	1.10245	4.45462
Jund	Mt1	-0.130436	1.50516	0.00505157	0.000658907	1.44399	0.750347						Tead2	Ltbp1	0.521558	1.04348	0.000434807	0.000226777	52.9329	15.6789
Id2	Igfbp2	0.275129	1.23944	0.00239441	0.000658771	10.4297	20.8673						Klf7	Ddr1	0.532331	1.04256	0.000425568	0.000226543	1.22827	1.18001
Ascl1	D430019H16Rik	0.268294	1.24547	0.00245473	0.00065859	666.717	15.1621						Hmga1	Them6	-0.221699	1.10206	0.0010206	0.000226266	1.58192	0.991798
Jun	Slc38a1	0.293679	1.22425	0.00224249	0.000658573	1.49065	3.60022						Prrx2	Hcfc1r1	0.165308	1.13686	0.00136865	0.000226249	54.2146	4.18508
Hdac2	Elp2	0.91485	1.07194	0.000719383	0.000658128	1.91009	1.08749						Jdp2	Glipr1	0.766082	1.02947	0.00029469	0.000225756	6.07354	33.365
Sox11	Trim67	0.548966	1.11985	0.00119854	0.000657956	8.95453	14.5695						Mlx	Lgals3	0.359046	1.0628	0.000627985	0.000225476	1.35376	128.593
Tcf12	Fkbp3	0.617415	1.10654	0.00106536	0.000657766	1.19645	3.05234						Bhlhe40	Nmt1	0.379542	1.05933	0.000593345	0.000225199	29.6311	2.60734
Hbp1	Rwdd4a	0.625723	1.10482	0.00104821	0.000655893	3.05798	1.20116						Tfap2a	Pmepa1	0.113232	1.19874	0.0019874	0.000225037	7.50907	15.5548
Zic2	Slc35g2	0.416755	1.15735	0.00157354	0.000655781	2.56856	21.4456						Cebpd	Efemp2	0.516845	1.0435	0.000434957	0.000224805	16.0402	90.0773
Hoxb5	Rab2a	0.472829	1.13857	0.00138572	0.000655207	2.69949	1.23276						Pbx1	Ipo9	0.596751	1.03761	0.000376098	0.000224437	2.09227	1.24038
Trim28	Nasp	0.768391	1.08524	0.00085236	0.000654945	1.87409	2.665						Rarg	Eif4enif1	0.26221	1.08542	0.000854172	0.000223972	61.8916	1.05081
Pbx3	Celf4	0.749228	1.08741	0.000874131	0.000654923	1.03942	7.54341						Klf3	Apbb1ip	0.420033	1.05326	0.000532552	0.00022369	2.30588	26.7528
Hdac2	Cask	0.567269	1.1154	0.00115402	0.000654639	1.91009	1.1145						Fosl2	Efemp2	0.274401	1.08147	0.000814692	0.000223552	6.98378	90.0773
Tcf12	Ppie	0.484866	1.13498	0.00134977	0.000654456	1.19645	57.491						Rarg	Olfml2b	0.560657	1.03969	0.000396886	0.000222517	61.8916	20.7904
Ascl1	Pnisr	0.557927	1.11725	0.00117247	0.000654155	666.717	1.89917						Stat3	Ltbp1	0.393399	1.05654	0.000565434	0.000222441	2.56383	15.6789
Id1	Pnisr	0.376967	1.1734	0.00173403	0.000653673	14.5522	1.89917						E2f5	Scd2	0.290799	1.07649	0.00076487	0.000222423	1.59861	4.48192
Id1	Park7	0.411609	1.15877	0.00158772	0.000653521	14.5522	1.22424						Arnt	Trip12	0.407416	1.05457	0.000545706	0.00022233	2.84518	1.73423
Sp3	Ascl1	0.17397	1.37541	0.00375405	0.000653093	1.24627	666.717						E2f4	Plk4	0.536937	1.04138	0.000413762	0.000222164	1.85336	2.21579
Atf2	Lyrm2	0.75468	1.08644	0.000864432	0.00065237	1.21778	2.51271						Prrx1	Ccl7	0.765806	1.029	0.000289996	0.00022208	237.344	35.0183
Sox4	Wasf1	0.718441	1.09076	0.000907622	0.000652073	1.72557	2.74473						Twist2	Pmp22	0.326844	1.06792	0.000679222	0.000222	24.8755	21.6631
Cebpg	Itpa	0.580801	1.11206	0.00112062	0.000650855	2.14106	1.34163						Myc	Txnl4a	0.350107	1.06331	0.000633089	0.000221649	58.0977	1.24342
Foxg1	Rufy3	0.380833	1.17088	0.00170881	0.00065077	1.40226	12.6189						Tead2	Vim	0.573713	1.0386	0.000385957	0.000221428	52.9329	2236.71
Sox1	Kif3c	0.511211	1.12721	0.00127208	0.000650299	203.317	1.61444						Clock	Il1rl1	0.118213	1.18726	0.00187261	0.000221366	2.02269	106.13
Hoxb7	Rtn1	0.317197	1.20496	0.00204955	0.000650112	3.91549	136.878						Cux1	Nol11	0.470852	1.04695	0.000469497	0.000221064	1.30821	1.55987
Tcf4	Parp6	0.523361	1.12413	0.00124133	0.000649665	1.34799	13.1419						Tbx15	Sh3pxd2b	0.276466	1.07995	0.000799468	0.000221026	11.5661	8.16277
Ascl1	Ppie	0.275188	1.23606	0.0023606	0.000649608	666.717	57.491						Rad21	Maf1	-0.320258	1.06894	0.000689396	0.000220785	1.01793	0.867641
Tcf4	Slain1	0.380332	1.17039	0.00170391	0.000648051	1.34799	25.6363						Elk1	Unc5c	0.319716	1.06904	0.000690355	0.000220717	1.04446	10.8016
Ascl1	Nae1	0.455128	1.14227	0.00142267	0.000647496	666.717	1.11278						Snai2	Rab34	0.801985	1.02752	0.000275184	0.000220693	6.87964	8.48796
Sox1	Gnaq	0.501298	1.12912	0.00129122	0.000647289	203.317	1.39248						Nfatc1	Arl6ip5	0.318611	1.0691	0.000691021	0.000220167	19.3141	2.46003
Sox11	Ube2e3	0.629805	1.10271	0.00102705	0.000646842	8.95453	1.72203						Prrx2	Itga5	0.478316	1.04602	0.00046017	0.000220107	54.2146	108.763
Id1	Gtf3a	0.437781	1.1477	0.00147702	0.000646613	14.5522	1.57765						Etv4	Rab34	0.524118	1.04196	0.000419595	0.000219917	10.7089	8.48796
Atf2	Celf4	0.632787	1.10207	0.00102065	0.000645855	1.21778	7.54341						Atf1	Farsa	0.522101	1.0421	0.000421039	0.000219825	1.29643	1.06393
Id2	Usp3	0.62024	1.10401	0.00104014	0.000645137	10.4297	2.62934						Zbtb7a	Nelfe	0.432731	1.05079	0.000507891	0.00021978	1.36227	1.24822
Rfx7	Slain1	0.642128	1.10041	0.00100407	0.000644743	1.74785	25.6363						Nfe2l2	Lgals1	0.324572	1.06763	0.000676348	0.000219524	2.41293	655.457
Id2	Mal2	0.309838	1.20799	0.00207995	0.000644447	10.4297	36.0965						Ets2	Fkbp9	0.463439	1.04732	0.000473244	0.000219319	1.10643	19.9203
Sox1	Fam171a1	0.198763	1.32376	0.0032376	0.000643514	203.317	1.10845						Foxf1	Tef	0.158726	1.13789	0.00137888	0.000218865	11.7973	1.34664
Hdac2	Marcks	0.738307	1.08714	0.000871417	0.000643374	1.91009	1.2341						Cebpd	Ltbp3	0.351963	1.062	0.000619985	0.000218212	16.0402	15.6397
Id2	Rap1gap	0.334845	1.19199	0.00191986	0.000642856	10.4297	51.6564						Prrx1	Eif2ak2	0.296683	1.07341	0.000734118	0.0002178	237.344	3.44469
Cbx5	Tub	0.357305	1.17983	0.00179827	0.000642532	1.51	16.8072						Zeb1	Wdr77	0.446178	1.04876	0.000487639	0.000217574	3.77022	1.39389
Insm1	Tuba1a	0.399806	1.16061	0.00160612	0.000642138	149.832	1.28633						Junb	Mnat1	-0.240822	1.09033	0.000903349	0.000217546	9.28516	0.995423
Tcf4	Fam171a1	0.507868	1.12633	0.00126332	0.0006416	1.34799	1.10845						Snai2	Dram2	0.398675	1.05457	0.000545655	0.000217539	6.87964	1.51899
Id4	Spock3	0.572979	1.1118	0.00111798	0.000640577	129.963	40.1962						Arnt	Ncl	0.374197	1.05811	0.000581112	0.00021745	2.84518	1.53188
Creb1	Lancl2	0.487613	1.13098	0.00130976	0.000638656	1.52993	1.21115						Sox9	Rps21	-0.238073	1.09119	0.000911929	0.000217106	31.6235	0.864981
Id2	Ubl5	0.776833	1.08221	0.000822072	0.000638612	10.4297	1.10587						Klf6	Cyr61	0.314624	1.06896	0.000689611	0.000216968	2.006	268.022
Nr2f1	Elavl2	0.817293	1.0781	0.000781038	0.000638337	2.95374	56.7933						Nfic	Col4a1	0.638616	1.03392	0.000339234	0.000216641	2.47187	6.72863
Atf5	Tmsb10	-0.297615	1.21436	0.00214364	0.000637978	1.84674	0.311536						Dlx5	S100a11	0.119256	1.18135	0.00181351	0.000216272	4.87252	304.15
Hdac2	Syt4	0.484161	1.13176	0.00131761	0.000637934	1.91009	16.1868						Bbx	Rnf215	0.425225	1.05086	0.000508568	0.000216256	1.72195	2.19561
Ascl1	Grcc10	0.387437	1.16459	0.00164595	0.000637702	666.717	2.17289						Egr1	Gpaa1	-0.185589	1.11622	0.00116219	0.00021569	2.29994	0.870474
Max	Ak6	-0.565681	1.11265	0.00112654	0.000637264	1.17881	0.76648						Thra	Gtf2h2	0.153341	1.14029	0.00140292	0.000215126	1.66134	1.20032
Nfyb	Psmd13	0.671243	1.09487	0.000948657	0.000636779	2.30263	1.35675						Tead1	Rab23	0.464694	1.04628	0.000462831	0.000215075	1.9005	2.75865
Ascl1	Tmem198	0.369604	1.17209	0.00172095	0.000636068	666.717	12.1139						Irf1	Tram2	0.380573	1.05641	0.000564091	0.000214678	3.65496	14.5693
Elf2	Bok	0.574317	1.11068	0.00110676	0.00063563	1.29534	1.21273						Hmgn3	Mpi	0.588758	1.03643	0.000364311	0.000214491	1.04494	1.13007
Ascl1	Evl	0.230299	1.27558	0.00275582	0.000634663	666.717	4.41073						Nr3c1	Crlf1	0.447998	1.04785	0.000478467	0.000214352	1.49168	63.7991
Elf3	Slc25a5	0.388138	1.16333	0.00163335	0.000633964	49.2815	2.2788						Foxf1	Rit1	0.422026	1.05077	0.00050774	0.000214279	11.7973	2.28153
Id1	Adh5	0.202705	1.31272	0.00312719	0.000633896	14.5522	1.27271						Twist2	Ddr2	0.902315	1.02374	0.000237358	0.000214172	24.8755	5.99688
Nr1h2	Id1	0.114978	1.55115	0.00551148	0.000633697	1.18661	14.5522						Ets2	Col6a2	0.4853	1.04411	0.000441073	0.000214052	1.10643	258.56
Id4	Nmt2	0.759485	1.08339	0.000833885	0.000633323	129.963	1.23138						Ets2	Cd44	0.188789	1.11299	0.00112989	0.00021331	1.10643	78.4672
Ascl1	Zmynd11	0.433637	1.14583	0.00145825	0.000632353	666.717	1.90095						Atf6b	Nans	0.271459	1.07843	0.000784315	0.00021291	1.05929	2.16841
Sox4	Tmem29	0.682932	1.09256	0.000925621	0.000632136	1.72557	4.16553						Foxm1	Apbb1ip	0.244172	1.08701	0.000870102	0.000212454	1.91786	26.7528
Sox11	R3hdm4	0.538076	1.11742	0.00117421	0.000631813	8.95453	2.80259						Rxra	Cd151	0.328305	1.06465	0.000646506	0.000212251	2.10169	5.68067
Zfp410	Armc10	0.723589	1.08731	0.00087314	0.000631794	2.47767	1.6036						Nr1d1	Magoh	-0.324988	1.0653	0.000652986	0.000212213	7.03406	0.74456
Ascl1	2020-03-06	0.361899	1.17453	0.00174526	0.000631608	666.717	#N/A						Rad21	Nmt1	0.497212	1.04267	0.000426667	0.000212144	1.01793	2.60734
Xbp1	Zfp410	0.491966	1.12822	0.00128219	0.000630794	1.66233	2.47767						Junb	Ptbp2	-0.32714	1.06483	0.00064828	0.000212078	9.28516	0.999667
Sox1	Gsk3b	0.395381	1.1595	0.00159498	0.000630623	203.317	1.57361						Junb	Magohb	-0.341383	1.06212	0.000621168	0.000212057	9.28516	0.888668
Pou4f1	Casp3	0.450742	1.13985	0.0013985	0.000630364	11.5613	1.27017						Elk3	Myh9	0.394968	1.05362	0.000536174	0.000211771	9.6063	2.98912
Hsf2	Dync1h1	0.69154	1.09112	0.000911195	0.000630128	3.31043	1.16262						Prrx2	Fat4	0.529722	1.03996	0.000399562	0.000211657	54.2146	10.618
Trim28	Arhgap35	0.342454	1.18389	0.00183887	0.000629728	1.87409	1.39634						Nr3c1	Bag2	0.221474	1.09555	0.000955492	0.000211617	1.49168	2.97353
Nfib	Zfp704	0.651451	1.09657	0.000965714	0.000629115	1.16565	5.89508						Hif1a	Cdh2	0.671228	1.03151	0.000315079	0.00021149	1.23448	1.42607
Id4	Tdrkh	0.864392	1.07277	0.000727695	0.000629014	129.963	2.57014						Myc	Larp1	0.57551	1.03675	0.000367477	0.000211487	58.0977	1.34857
Nfia	Ptprf	0.491857	1.12784	0.00127839	0.000628785	25.1031	1.72809						Tead2	Rpl39	-0.307969	1.06853	0.000685309	0.000211054	52.9329	0.89761
E2f8	Ikzf5	0.403155	1.15584	0.00155837	0.000628264	2.03569	2.75536						Tef	U2surp	-0.201479	1.10428	0.00104279	0.0002101	1.34664	0.596876
E2f3	Mcm5	0.53714	1.11694	0.00116945	0.000628158	1.60872	1.04565						Sox9	Tgif1	0.578241	1.03625	0.000362549	0.00020964	31.6235	3.17733
Sox4	Tdrkh	0.857586	1.07321	0.000732108	0.000627845	1.72557	2.57014						Tead2	Scd2	0.191645	1.10938	0.00109383	0.000209628	52.9329	4.48192
Elf2	Ppie	0.76067	1.08244	0.000824449	0.000627134	1.29534	57.491						Prrx2	Pcolce	0.553388	1.03776	0.00037759	0.000208954	54.2146	544.024
Ascl1	Rbmxl1	0.45071	1.13906	0.00139063	0.00062677	666.717	1.55024						Nr2f6	Ftsj1	0.347769	1.05997	0.000599651	0.00020854	1.99053	1.10719
Nfia	H2afv	0.588918	1.10631	0.00106311	0.000626087	25.1031	1.37259						Ets2	Speg	0.263508	1.07913	0.000791273	0.000208507	1.10643	3.44429
Sox11	Robo1	0.776967	1.08055	0.000805505	0.000625851	8.95453	18.5171						Hif1a	Rab1b	0.288015	1.07238	0.000723818	0.00020847	1.23448	1.37189
Nr2f1	Tubb5	0.663537	1.09427	0.000942705	0.00062552	2.95374	1.00355						Egr3	Apbb1ip	0.145031	1.14359	0.0014359	0.00020825	11.7151	26.7528
Cbx5	Tsr2	0.671879	1.093	0.000929958	0.000624819	1.51	2.10908						Irx1	Wls	0.351938	1.05912	0.000591195	0.000208064	20.1998	84.2859
Sox4	Chrnb2	0.775231	1.08057	0.000805711	0.000624612	1.72557	12.8832						Etv6	Apbb1ip	0.262065	1.07933	0.00079331	0.000207899	1.2712	26.7528
Hoxb7	Gsk3b	0.398104	1.15661	0.00156615	0.00062349	3.91549	1.57361						Prrx2	Tcp1	0.318367	1.06521	0.000652052	0.000207592	54.2146	1.15357
Tcf12	Hey1	0.615552	1.10117	0.0010117	0.000622754	1.19645	2.60209						Runx2	P4ha1	0.473292	1.04384	0.000438385	0.000207484	28.2174	10.5194
Hoxb8	Dner	0.441949	1.14082	0.00140822	0.000622361	1.77543	78.7316						Pbx1	Tuba1b	0.276231	1.07511	0.000751107	0.000207479	2.09227	1.1479
Id1	Zfp326	0.355526	1.17505	0.00175046	0.000622333	14.5522	1.44345						Ppard	Dapk3	0.551983	1.03758	0.000375761	0.000207413	2.77026	1.5108
Chd2	Tubb5	0.326156	1.19041	0.00190406	0.000621021	2.40356	1.00355						Rarg	Serpinb6a	0.133233	1.15562	0.00155617	0.000207332	61.8916	5.18891
Mxd4	Bap1	-0.21256	1.2921	0.00292099	0.000620888	1.18065	0.966536						Tfe3	Fads3	0.493867	1.04197	0.000419744	0.000207298	1.69466	87.3439
Id2	Rnf7	0.727232	1.08527	0.000852691	0.000620104	10.4297	1.81783						Bhlhe40	Ltbr	0.42829	1.04837	0.000483657	0.000207146	29.6311	6.39744
Atf2	1110012L19Rik	0.746694	1.08302	0.000830241	0.000619936	1.21778	1.68047						Ets2	Ccdc102a	0.484911	1.04264	0.000426449	0.00020679	1.10643	29.7393
E2f1	Mrpl34	0.461691	1.13402	0.00134016	0.000618738	2.48572	1.82934						Snai2	Sh3gl1	0.675291	1.03061	0.000306107	0.000206712	6.87964	1.94507
Nr2f1	Plxna2	0.762039	1.08105	0.0008105	0.000617633	2.95374	1.43977						Nfatc4	Pbx1	0.3138	1.06586	0.000658601	0.000206669	10.4413	2.09227
Irx5	Msantd4	0.545016	1.11289	0.00112891	0.000615276	1.00336	1.27828						Nfe2l2	Ganab	0.397104	1.05203	0.000520252	0.000206594	2.41293	1.9894
Setdb1	Ddx3x	0.384303	1.16004	0.00160045	0.000615057	1.2013	1.23524						Prrx1	Rcn1	0.401198	1.05149	0.000514873	0.000206566	237.344	3.92148
Tcf4	Cdk4	0.528689	1.11619	0.00116186	0.000614265	1.34799	1.30233						Klf3	Dynlrb1	-0.380235	1.05431	0.000543147	0.000206524	2.30588	0.682344
Sox4	Acsl3	0.571582	1.10737	0.00107369	0.000613701	1.72557	1.01712						Gabpa	Efemp2	0.39507	1.05223	0.000522329	0.000206356	1.20178	90.0773
Onecut2	Tuba1a	0.31929	1.19216	0.00192156	0.000613534	6.29772	1.28633						Atf4	1810013L24Rik	0.407969	1.05056	0.000505565	0.000206255	1.00041	1.89159
Id4	B4galnt4	0.801622	1.07653	0.000765308	0.000613487	129.963	22.6191						Tead1	Atp5f1	0.32582	1.06325	0.000632517	0.000206086	1.9005	1.09871
Id4	Tubb3	0.798384	1.07679	0.00076788	0.000613063	129.963	4.23314						Ets1	Bcl3	0.658369	1.03126	0.000312551	0.000205774	3.48434	15.6062
Onecut2	Bclaf1	0.22186	1.27581	0.00275807	0.000611904	6.29772	1.94124						Nr2f2	Ftsj1	0.493084	1.04166	0.000416611	0.000205424	1.57206	1.10719
Hdac2	R3hdm4	0.615526	1.09935	0.000993495	0.000611522	1.91009	2.80259						E2f4	Scd2	0.176766	1.11609	0.00116089	0.000205206	1.85336	4.48192
Trim28	Paip2	0.584096	1.10468	0.00104683	0.000611451	1.87409	2.15382						Mafb	Speg	0.22679	1.09036	0.000903594	0.000204926	1.87697	3.44429
Tcf12	Vezf1	0.77072	1.07929	0.000792864	0.000611076	1.19645	2.33023						Nr2f6	Dapk3	0.440338	1.0465	0.000464968	0.000204743	1.99053	1.5108
Tcf12	Fbxo44	0.324288	1.18817	0.00188167	0.000610204	1.19645	8.64775						Tead2	Col6a1	0.295506	1.06927	0.000692661	0.000204686	52.9329	386.98
Setdb1	Cep57	0.613469	1.09946	0.000994636	0.000610179	1.2013	1.85538						Prrx2	Trib1	0.437007	1.04678	0.000467841	0.00020445	54.2146	1.00376
Pou2f2	Txndc16	0.65918	1.09237	0.000923727	0.000608902	16.101	2.97679						Ets2	Cav2	0.347202	1.05879	0.000587922	0.000204128	1.10643	4.30003
Sirt6	Stt3a	-0.246391	1.24679	0.00246795	0.000608081	12.7989	0.424737						Mef2d	Nell2	-0.20029	1.1017	0.00101701	0.000203698	2.51217	0.526746
Ascl1	Txndc16	0.29735	1.20446	0.00204459	0.000607958	666.717	2.97679						Hmgn3	Trib1	0.559288	1.03634	0.000363396	0.000203243	1.04494	1.00376
Hdac2	Nae1	0.877848	1.0691	0.000690991	0.000606585	1.91009	1.11278						Sp2	Rab1b	0.538428	1.03774	0.000377443	0.000203226	1.09494	1.37189
Id1	Hdac2	0.273733	1.22155	0.00221547	0.000606446	14.5522	1.91009						Cebpd	Mthfd2	-0.168302	1.12072	0.00120725	0.000203182	16.0402	0.857206
Id4	Gadd45g	0.570241	1.10625	0.00106248	0.000605868	129.963	1.13955						Ets2	Unc5c	0.188866	1.10757	0.00107571	0.000203165	1.10643	10.8016
Sox4	Rem2	0.714536	1.08469	0.000846949	0.000605176	1.72557	3.59313						Nfe2l2	Crlf1	0.236508	1.08577	0.000857719	0.000202857	2.41293	63.7991
Tcf4	Msantd3	0.6083	1.09944	0.000994412	0.000604901	1.34799	1.1339						Smad3	Fat4	0.399766	1.05072	0.000507155	0.000202743	10.4862	10.618
Ctcf	Strn4	0.622238	1.09712	0.000971236	0.000604339	1.82227	2.14805						Foxc1	Ap2s1	-0.159445	1.1271	0.00127102	0.000202658	1.86907	0.656812
Nfia	Hnrnpdl	0.477302	1.12658	0.00126579	0.000604166	25.1031	1.36727						Sox9	Hip1	0.656264	1.03088	0.000308785	0.000202645	31.6235	2.95323
Sox4	Pik3r3	0.899633	1.06711	0.000671119	0.000603761	1.72557	5.35716						Smad3	Nedd4	0.523162	1.03855	0.000385458	0.000201657	10.4862	1.01131
Foxa1	0610040J01Rik	0.537322	1.11234	0.00112336	0.000603605	8.61092	14.6567						Rarg	Sdc4	0.205398	1.09812	0.000981167	0.00020153	61.8916	50.2467
Ascl1	Ccnt2	0.52523	1.11488	0.00114875	0.000603359	666.717	1.54436						Nfe2l1	S100a10	0.202712	1.09914	0.00099142	0.000200973	3.99413	266.132
Hdac2	Fbxo10	0.633113	1.0952	0.00095205	0.000602755	1.91009	2.48546						Nfic	Slit2	0.299866	1.067	0.00066999	0.000200907	2.47187	14.7686
Sox1	Tbc1d9	0.689705	1.08736	0.000873628	0.000602546	203.317	4.60866						Pbx1	Scd2	0.253204	1.07926	0.000792559	0.000200679	2.09227	4.48192
Tcf4	Pcyox1l	0.477219	1.12622	0.00126221	0.000602348	1.34799	1.93811						Prrx1	Sp1	0.101638	1.19698	0.00196984	0.00020021	237.344	1.02719
Dmrta2	Eps8	-0.150499	1.39935	0.00399346	0.00060101	1.7834	0.890632						Runx1	Stk24	0.647766	1.03084	0.000308408	0.000199776	18.1285	1.76229
Tcf4	Armcx4	0.289572	1.20747	0.00207473	0.000600784	1.34799	7.09047						Prrx1	Nrn1	0.101907	1.19571	0.0019571	0.000199443	237.344	100.298
Nr2f1	B4galnt4	0.771609	1.07782	0.00077824	0.000600497	2.95374	22.6191						Foxp1	Slc35b2	0.561202	1.03553	0.000355298	0.000199394	1.14895	1.04743
Nr2f1	Nol4	0.730703	1.0821	0.000820983	0.000599895	2.95374	24.8416						Nr2f2	Scd2	0.156603	1.12729	0.00127287	0.000199336	1.57206	4.48192
Trim28	Usp3	0.558497	1.10711	0.0010711	0.000598206	1.87409	2.62934						Myc	Lsm2	0.618112	1.03224	0.000322406	0.000199283	58.0977	1.47797
Nfia	Pak3	0.405256	1.14758	0.00147577	0.000598065	25.1031	3.11381						Ddit3	Ephb6	-0.265433	1.07507	0.000750714	0.000199264	2.64756	0.628166
Cbx5	Atad2	0.456727	1.13095	0.00130945	0.000598061	1.51	1.3481						Tfap2a	Cdkn2a	0.158426	1.12548	0.00125482	0.000198796	7.50907	2.17948
Xbp1	Dync1li2	0.202998	1.2945	0.00294496	0.000597823	1.66233	1.19						Nr2f6	Ddr2	0.378651	1.05199	0.000519879	0.000196853	1.99053	5.99688
Grhl2	F11r	0.752049	1.07946	0.000794625	0.000597597	27.5437	3.58312						Ppard	Poc1b	-0.280441	1.07019	0.000701915	0.000196846	2.77026	0.537685
Tcf4	Pak3	0.446936	1.13371	0.00133707	0.000597585	1.34799	3.11381						Elk3	S100a13	0.491443	1.04005	0.000400485	0.000196816	9.6063	7.13965
Nfia	Zfp422	0.59204	1.10083	0.00100825	0.000596927	25.1031	3.28071						Creb3l1	Timp2	0.17887	1.10996	0.00109956	0.000196678	117.001	4.45462
Id2	Pcyox1l	0.472001	1.12645	0.00126447	0.000596829	10.4297	1.93811						Zeb1	Stub1	0.529364	1.03713	0.000371281	0.000196543	3.77022	1.40547
Sox4	Ythdf2	0.743375	1.08026	0.000802578	0.000596616	1.72557	1.46926						Tead1	Akr1b8	0.325679	1.06029	0.000602923	0.000196359	1.9005	39.0297
Sox1	Rab39b	0.554498	1.1074	0.00107396	0.00059551	203.317	10.1535						Nr3c1	Ltbp3	0.432705	1.04538	0.000453771	0.000196349	1.49168	15.6397
Ascl1	Sstr2	0.443906	1.13407	0.00134072	0.000595156	666.717	13.8077						Nfe2l2	F3	0.497441	1.03937	0.000393718	0.000195851	2.41293	37.989
Yy1	Map2k7	0.897448	1.06629	0.000662935	0.00059495	1.52895	1.30364						Gli3	Mtx1	0.474686	1.04123	0.000412338	0.000195731	13.871	2.15708
Id4	Ica1	0.510182	1.11658	0.00116582	0.000594781	129.963	3.83543						E2f4	Ube2c	0.769754	1.02542	0.000254191	0.000195664	1.85336	1.01647
Hdac2	Irgq	0.441529	1.13463	0.00134629	0.000594425	1.91009	3.19707						Tead1	Rarg	0.479695	1.04073	0.000407265	0.000195363	1.9005	61.8916
Nr2f1	Gabrb3	0.610227	1.09729	0.000972888	0.000593683	2.95374	10.7195						Klf6	Tmem63b	0.377809	1.05167	0.000516653	0.000195196	2.006	1.25667
Nfia	Hsf2	0.612607	1.09688	0.000968752	0.000593464	25.1031	3.31043						Twist1	Phgdh	0.204231	1.09546	0.000954605	0.00019496	37.1296	1.59489
Onecut2	Prox1	0.486602	1.1219	0.00121903	0.000593181	6.29772	39.0492						Sox9	Rce1	0.483402	1.04022	0.000402192	0.00019442	31.6235	2.18656
Id2	Nudt14	0.77906	1.07605	0.000760521	0.000592492	10.4297	2.78903						Nr2f6	Cav1	0.243482	1.07985	0.000798489	0.000194418	1.99053	156.447
Hdac2	Cd47	-0.193592	1.30598	0.00305976	0.000592347	1.91009	0.753318						Mlx	Drg1	0.534032	1.03639	0.000363886	0.000194326	1.35376	1.10126
Nr1h2	Dgkz	0.890269	1.06634	0.000663436	0.000590637	1.18661	3.17888						Hes1	Ltbr	0.411926	1.04701	0.000470092	0.000193643	4.20249	6.39744
Hoxb6	Frmd4b	0.394943	1.14943	0.00149427	0.00059015	1.77727	17.7035						Ets2	Sdc4	0.307335	1.063	0.000629965	0.00019361	1.10643	50.2467
Nfia	Cuedc1	0.603741	1.09772	0.000977226	0.000589991	25.1031	1.82984						Tead1	Col6a1	0.435237	1.04448	0.000444833	0.000193608	1.9005	386.98
Hoxb7	Gdap1l1	0.331297	1.17806	0.00178063	0.000589916	3.91549	135.837						Etv4	Vim	0.171469	1.11284	0.00112837	0.000193481	10.7089	2236.71
Id2	Bok	0.76099	1.07739	0.000773948	0.000588967	10.4297	1.21273						Prrx2	Sf3b2	0.346536	1.05582	0.000558239	0.00019345	54.2146	1.08087
Hoxb8	Serpini1	0.442297	1.13313	0.00133127	0.000588818	1.77543	15.4449						Nfic	Ndufb2	0.446765	1.0433	0.000432963	0.000193433	2.47187	1.28901
Pbx3	Pcbp4	0.791312	1.07409	0.000740914	0.000586294	1.03942	1.67665						Prrx1	Osmr	0.571423	1.03384	0.00033839	0.000193364	237.344	26.7675
Hoxb9	Rasef	0.22342	1.26231	0.00262309	0.000586051	1.58659	10.3505						Prrx1	Sf3b2	0.224151	1.08621	0.000862057	0.000193231	237.344	1.08087
Sox11	Rufy3	0.736381	1.07957	0.000795702	0.00058594	8.95453	12.6189						Esrra	Sdc4	0.122368	1.15782	0.00157824	0.000193125	1.55146	50.2467
E2f1	Smarcc2	0.530892	1.11017	0.00110168	0.000584872	2.48572	2.22813						Nfix	Gpr176	0.46537	1.04147	0.00041475	0.000193012	1.10245	23.7144
Id2	Hnrnph1	0.494799	1.118	0.00118003	0.000583876	10.4297	1.68601						Nfat5	Fndc3b	0.635959	1.03035	0.000303465	0.000192991	1.88484	7.06693
Jund	Dvl1	0.52848	1.11045	0.00110452	0.000583716	1.44399	1.19804						Fosl2	Grn	0.357455	1.0539	0.000538997	0.000192667	6.98378	4.58365
Cbx5	Gnl3l	0.468734	1.12449	0.00124488	0.000583517	1.51	1.53793						Smad3	Flnb	0.424654	1.04521	0.000452055	0.000191967	10.4862	5.5511
[truncated: 7,403 more rows]

## Sheet: Table S7
Table_S7_Gene_expression_in_SMC_Ctrl_vs_TAZ4SA_RNA-seq
[truncated: 23,848 more rows]

## Sheet: Table S8
Table_S8_SMC_Ctrl_vs_TAZ-4SA_RNA-seq_SCN score
Ctrl	TAZ-4SA
[truncated: 3 more rows]

[truncated: 2 more sheets: Table S9, Table S10]
